# Supplementary material for: Carboxypeptidase E is a prognostic biomarker co-expressed with osteoblastic genes in osteosarcoma
Source: PeerJ. 2023 Aug 30;11:e15814. doi: 10.7717/peerj.15814 (PMC10474831; doi:10.7717/peerj.15814)
Supplement: Supplemental Information 1 [file peerj-11-15814-s001.csv]

	logFC	AveExpr	t	P.Value	adj.P.Val	B
RBFOX1	-10.9148050643447	8.93731593025651	-57.2208290335254	3.22695586673755e-14	5.9892300886649e-10	20.2500307215882
ANKRD39	-8.40520062931721	10.4887354908189	-51.8906076964808	8.79261178763843e-14	8.15954373892847e-10	19.771130362265
MYF5	-6.79316342582508	4.29113648238166	-49.857782894157	1.32420308950027e-13	8.19240311370834e-10	19.560255133296
LMOD2	-10.7822540284022	6.88818935805598	-47.3516685155611	2.24580965248981e-13	1.04205567875527e-09	19.2750428280898
IDI2	-10.1396147678438	8.86804274869054	-45.1745431921231	3.63636996810826e-13	1.21271831009707e-09	19.0018879785465
SYNPO2L	-11.9607610544535	7.18175631074743	-44.3418045194118	4.3992291588169e-13	1.21271831009707e-09	18.8905420911666
LMOD3	-10.1961546748021	6.81093870198975	-44.1734956366498	4.57382983334023e-13	1.21271831009707e-09	18.8675494412832
UNC45B	-9.31393446768844	5.97986768812533	-42.2472973852247	7.21777786272672e-13	1.6745244641526e-09	18.5920931468257
SRPK3	-6.79069826014137	7.39092055917576	-39.3305212067406	1.50006740244605e-12	2.69528147469469e-09	18.127661504705
CACNA1S	-8.34825392142399	5.4364696493191	-39.1679730301438	1.5649297303751e-12	2.69528147469469e-09	18.0999410961791
CSRP3	-10.8073218488996	10.6213977378715	-39.0893082765788	1.59741897745914e-12	2.69528147469469e-09	18.0864519849248
DUSP26	-9.31606200886441	11.8941136747501	-37.3691032670763	2.53005739049266e-12	3.62112127374168e-09	17.778963872388
FILIP1L	-11.2050967122955	6.74204580878843	-37.1163451120147	2.71167143569277e-12	3.62112127374168e-09	17.7316850625132
HJV	-9.5572354238711	6.60789533955616	-37.0899464827393	2.7314492366586e-12	3.62112127374168e-09	17.7267149375583
CACNG1	-11.5628371884414	8.86792540932469	-36.7344650732187	3.01376631891599e-12	3.72903352527205e-09	17.6591867755181
CPT1B	-5.10921882193011	9.47618528740982	-35.8907533606938	3.82074815124812e-12	4.43206785544781e-09	17.4943246500046
ASB5	-8.235209784401	5.27223538769021	-35.5770287781788	4.17899882980169e-12	4.56248342830114e-09	17.4313258199244
ANKRD23	-9.52456126837422	10.4646296551576	-34.4127123176842	5.8687517925219e-12	5.96574814037634e-09	17.1890968807209
PTGES3L	-7.77271871138402	8.92526038548091	-34.2786504998465	6.10717751439388e-12	5.96574814037634e-09	17.1603260527936
MSS51	-7.01410067038457	7.1150388401201	-33.8830385393182	6.87491997357448e-12	6.37992573547712e-09	17.0743278749434
MYBPC1	-13.1591975372563	9.31087322947564	-32.8436414994538	9.44603294747989e-12	8.34849388120127e-09	16.8403225069325
COL4A3	-8.65514106643977	5.30313403418565	-32.6372818961666	1.00728914138664e-11	8.49785748369822e-09	16.7924262881613
MYH13	-12.355983205742	7.65196485397056	-32.0550210502406	1.21013590278506e-11	9.37789482243233e-09	16.6546161209183
AMPD1	-12.3599965986168	10.1854752811012	-32.0301765983674	1.21973515964215e-11	9.37789482243233e-09	16.648646790285
APOBEC2	-12.4808198047923	9.65385180393058	-31.9203373496679	1.26318626379746e-11	9.37789482243233e-09	16.6221671788287
MRLN	-10.7757808029272	8.10917461041129	-31.6648730241531	1.37095569118351e-11	9.78651447244846e-09	16.5600164028818
WRB-SH3BGR	-6.96674092008317	12.3289248245312	-31.4934116892064	1.44892523444989e-11	9.9600193894037e-09	16.5178544989767
MYL7	-12.2338593354894	7.32709182055847	-30.8820677546633	1.7691108527269e-11	1.14779339427172e-08	16.3645328234343
TRDN	-11.960853522803	7.75309561221466	-30.8406950518882	1.79342717854956e-11	1.14779339427172e-08	16.3539848234889
MYLPF	-12.2500762503965	11.6988022598335	-30.6462701235766	1.91271218113466e-11	1.15598264486664e-08	16.3041187417026
NRAP	-11.9109704150959	7.32382820020233	-30.6179681986073	1.93078997795613e-11	1.15598264486664e-08	16.2968187529297
PWWP3B	-6.29635532946236	4.15352920157351	-30.372595945539	2.09561116817619e-11	1.21545447754219e-08	16.2330867720814
XIRP1	-9.71854022566891	8.34294960661051	-29.6198537217445	2.70540023558433e-11	1.52158267795289e-08	16.0325089076743
KCNJ11	-7.82929333641411	9.86458439072614	-29.4447648364795	2.87360661473481e-11	1.56865114027877e-08	15.984730657516
UBE2D3	-6.45463696104633	8.12407636813006	-28.9707667267613	3.38934932230196e-11	1.7973235263407e-08	15.8531909089011
ART3	-10.0451034670126	6.55737925669877	-28.6847107712456	3.74918970380622e-11	1.93291558062899e-08	15.7722230352366
CHRND	-9.82733101660186	9.53029935837958	-28.2509062072009	4.37737659535728e-11	2.19578674621165e-08	15.6470974757377
FBXO40	-9.98079507574587	6.60230767059019	-28.0662549804353	4.67904482585931e-11	2.28534399915655e-08	15.5929644860693
MYH1	-12.6033550610133	7.73412824076255	-27.8135585182708	5.12942938224053e-11	2.44108229062524e-08	15.5180216077771
CKM	-13.0215343865554	8.33333022365387	-27.5597998103239	5.62997406061812e-11	2.61230796412681e-08	15.4417457401333
STRIT1	-12.5173434964351	11.3248055969965	-26.3664521118407	8.82415581797516e-11	3.99454468247851e-08	15.0688089606144
CACNB1	-6.79596205157011	10.042754195631	-26.0642818013153	9.91874063548256e-11	4.38313871891801e-08	14.9704943435992
SMYD1	-10.6307983515957	6.66636806788164	-25.8101156917519	1.09551318490094e-10	4.67789200631177e-08	14.8865319477437
ATP2A1	-9.20111366828916	9.25747475536053	-25.7790291091812	1.1089830187377e-10	4.67789200631177e-08	14.8761821034231
MYO18B	-8.40646396510694	5.46551689033617	-25.2626506577556	1.36146246962949e-10	5.61527631918296e-08	14.7016420088326
NEB	-10.2601110629994	11.7404665878255	-25.1676672095756	1.41443728164865e-10	5.70694694508673e-08	14.6689902938898
MYOG	-9.15030621873361	9.05475755381059	-25.0033169197982	1.51151580104742e-10	5.96887941860429e-08	14.6120839974252
TTN	-10.3593155134337	10.9333763860146	-24.8635542612389	1.59982972568061e-10	6.18600827263171e-08	14.5632793511612
STAC3	-8.20135730008164	9.25939936758244	-24.7077862418202	1.70497459372511e-10	6.45802621623226e-08	14.5084345166698
ABRA	-10.0536045610675	7.43520292081642	-24.6266687016323	1.76270984333392e-10	6.5431789384555e-08	14.4796834852167
TMOD4	-11.0724373235463	10.7589228047293	-24.4863379196145	1.86771503395296e-10	6.73907759454672e-08	14.4296347286959
MYF6	-10.4290016530683	10.2049709213088	-24.4600935155803	1.88810363640318e-10	6.73907759454672e-08	14.4202307660358
BEST3	-5.84922447308113	7.25456024453381	-24.0800814883464	2.21235938818197e-10	7.74743212163347e-08	14.2824906355425
RYR1	-7.71878265504644	10.9948263797665	-23.8538179202516	2.43410321371271e-10	8.36610289750147e-08	14.1990579222237
JPH1	-7.32241175455677	9.09092053137699	-23.7469586331499	2.54720075062837e-10	8.59564471484773e-08	14.1592790614675
PPP1R3A	-10.77130345961	8.18685101385087	-23.1210592617312	3.33690800146011e-10	1.10594665191249e-07	13.9213262957783
MYH4	-9.91398933189088	6.36334990475297	-22.8602004114132	3.74224059713215e-10	1.20170646053262e-07	13.8195867959962
EGF	-8.11517542306936	5.18421510461287	-22.852298419078	3.75533268916445e-10	1.20170646053262e-07	13.8164807555246
TPM3	-6.97583877915078	14.0647353684243	-22.5345497396905	4.32573669334504e-10	1.36077411912685e-07	13.6903891642361
CASQ1	-11.9915623498211	8.75663360580112	-22.4459139427175	4.50131831570774e-10	1.38803485604898e-07	13.6547957467929
PAGE4	-6.17646531201833	3.98359971870121	-22.4161742834892	4.56196800748858e-10	1.38803485604898e-07	13.6428116567065
CHKB-CPT1B	-5.20878580543644	6.33321133067936	-22.3136338521427	4.77804795381769e-10	1.4303317745622e-07	13.6013302203766
TNNI1	-7.35094287496051	5.1667534084682	-22.2238808609571	4.97640266337796e-10	1.45009017029887e-07	13.5648156095227
ATP1B4	-6.95108745935085	4.67005360792619	-22.2133280363836	5.00031093206506e-10	1.45009017029887e-07	13.5605096423827
KLHL31	-6.5436497011413	7.96130610338732	-22.1451112067895	5.15793039858736e-10	1.4727875107351e-07	13.5326096565382
TNNI3	-6.70379320907812	4.48453225478422	-22.0508773026955	5.38468537934908e-10	1.49203883690812e-07	13.4938833631705
MYOT	-10.1194334594387	9.30785767852568	-22.0502903352395	5.38613157720066e-10	1.49203883690812e-07	13.4936414657214
MAFA	-8.00553684890545	5.83789111355085	-21.8390690410777	5.93526233039523e-10	1.61397806576192e-07	13.4060448640468
MYOZ1	-11.3930155253255	10.4161277801952	-21.8155010016997	6.00024173155024e-10	1.61397806576192e-07	13.3962024598884
PYGM	-8.66131682392022	9.87130285309106	-21.6593254801	6.45103403141525e-10	1.71044559461524e-07	13.3306302899923
MYLK3	-7.01159755560742	4.65869711902438	-21.6113988435527	6.59671267028897e-10	1.72443643888117e-07	13.3103847457705
MACROD1	-4.23153380700247	10.4101709468333	-21.1599891724873	8.16017821044343e-10	2.10351260535875e-07	13.1168110409763
CAMK2B	-6.84174206294545	5.69451450280865	-20.9895097618166	8.85273310848976e-10	2.25077707525438e-07	13.0423230235737
CHRNG	-9.33789695940407	7.18247390682779	-20.7753892254807	9.81529957855999e-10	2.46178324564964e-07	12.9476670070318
DBNDD1	-6.60668840908503	6.3778335500298	-20.642164566917	1.04717179426106e-09	2.59140113353137e-07	12.8881453933357
MYPN	-9.38421359617943	6.69325405252868	-20.5067783079661	1.11883718356259e-09	2.73231817459497e-07	12.8271583290807
SLC25A4	-4.90881731602847	13.5715809313581	-20.3615232089351	1.20174960663619e-09	2.89668476612567e-07	12.7611588359897
CECR2	-6.41094871223235	6.42551014892956	-20.1240345675162	1.35217848770105e-09	3.19704702382051e-07	12.6519681853398
RNF123	-3.09437688902427	5.91753036298079	-20.110623983215	1.36126764006826e-09	3.19704702382051e-07	12.6457543294219
MYH7B	-8.46924211676317	5.3232840265012	-20.0861362869702	1.37803751026746e-09	3.19704702382051e-07	12.6343944847954
HRC	-6.26431225277794	8.13034087216191	-19.9278774794579	1.4920279222444e-09	3.41877015269829e-07	12.5605595232439
TRIM72	-8.70340039169959	7.02218374975011	-19.4809032100406	1.87366178264801e-09	4.24087349828623e-07	12.3480356816071
C19orf47	-3.52124189504478	8.42914088565048	-19.4382420787652	1.91533474013907e-09	4.28296539481701e-07	12.3274374420259
PADI2	-8.83927860237669	7.25767139389906	-19.1854548202167	2.18406760281658e-09	4.82574937003283e-07	12.2042350868857
SVIL	-5.36507537635674	9.08772389193112	-19.0744640236692	2.31487880166466e-09	5.05460594810542e-07	12.1495125281486
SLC29A2	-4.06435912189148	7.96299293913947	-19.0372859657884	2.3605947181339e-09	5.09449278704246e-07	12.1310955991294
CA6	-3.57064777691754	2.9518794800834	-18.874403724745	2.57286948548172e-09	5.48878823569435e-07	12.0498902637644
SPTB	-7.61217169146606	5.97848302312175	-18.8193586180411	2.64926177080468e-09	5.58753391660623e-07	12.0222551311437
UCP3	-7.13546551569878	7.25369281582811	-18.6671326072674	2.87375977967821e-09	5.99291927087951e-07	11.9453193081239
PFKM	-5.17445572597936	12.9498810797435	-18.4445831423464	3.2403323278399e-09	6.68228533385652e-07	11.8314714528734
RNF157	-4.43976586072559	3.37947102158062	-18.3828289169409	3.35091130716017e-09	6.83438613855964e-07	11.7995879742601
LINGO4	-3.79227069447196	9.3565169013411	-18.3209876814491	3.46579860890945e-09	6.95834375131094e-07	11.7675309128004
KBTBD12	-6.62791888015817	4.63762475300165	-18.3099940794511	3.48667009090473e-09	6.95834375131094e-07	11.7618185491468
OR10J3	-5.69693260150799	7.48818660088285	-18.2306805638279	3.64138768208152e-09	7.18980376376947e-07	11.7204849531246
BVES	-4.30707780952438	7.70861316142767	-18.134850385459	3.83842758434852e-09	7.49907536479038e-07	11.6702570729683
ASB15	-6.13620866623936	5.90566219933391	-18.0029619356239	4.12894198920715e-09	7.98262117913383e-07	11.6006116817302
SRL	-7.62288305288313	6.2085944599245	-17.9312710512906	4.29688882992067e-09	8.14832716803528e-07	11.5625001964804
BOLL	-4.55160653333646	3.93075861033522	-17.9289468782662	4.30245723312208e-09	8.14832716803528e-07	11.5612616305206
ARPP21	-9.64141010798378	6.70904730522802	-17.8477944758205	4.50192744233568e-09	8.43997710401517e-07	11.5178956695031
CMYA5	-9.30714987567622	7.11150262228109	-17.8056001008283	4.60962157046939e-09	8.55545763479119e-07	11.4952559100717
CHRNB1	-3.82349575597908	11.7182460995265	-17.6976807637476	4.89811516004634e-09	9.00089280895644e-07	11.4370621459117
TECRL	-8.17848517276105	5.26786003742203	-17.4351966317016	5.68576123744203e-09	1.03458557418553e-06	11.2937658979465
TMEM38A	-7.25913335491192	9.21752475144359	-17.3665287143045	5.91400293841659e-09	1.06566887900012e-06	11.2558619018759
C10orf71	-8.01901196050439	6.02012591510977	-17.2211917012552	6.43086537083858e-09	1.14766212771888e-06	11.1750586428931
PHKG1	-5.59596858986421	7.60028070449096	-17.1973302852492	6.52035307137303e-09	1.15255002861603e-06	11.1617166657172
RAD23A	-3.00942482462936	8.70594054416167	-17.1368855500838	6.75319658290822e-09	1.18244649602619e-06	11.1278230499704
SH3PXD2B	3.55324827494247	8.91208166451849	17.0622766824104	7.05323177287683e-09	1.22343908135135e-06	11.0857956968169
KCNQ5	-5.26140031291707	7.36481747771102	-17.0258045437125	7.20518469014847e-09	1.23822433193663e-06	11.0651734672408
ANKRD1	-12.0859312363372	8.55845881783048	-16.8159161462526	8.15230685683660e-09	1.37724915124253e-06	10.9454991822096
RPL3L	-10.9324300664507	8.7755021791056	-16.8137892687965	8.16257578861416e-09	1.37724915124253e-06	10.9442776996631
C22orf39	-2.81754965197827	8.20041141303371	-16.7598281940489	8.42790182894652e-09	1.40920592743466e-06	10.9132279826434
MYH2	-5.94727867431476	11.7577579543164	-16.7012593069592	8.7266068372467e-09	1.44612341874374e-06	10.879396937279
CORO6	-5.56645865698598	9.42734056073111	-16.6840711268965	8.81645154348735e-09	1.44808266059403e-06	10.8694427723105
TPM2	-8.94373092506354	12.7643709670128	-16.6357451354846	9.07452498611424e-09	1.47739634861649e-06	10.8413928532022
KLHL30	-4.30961267150388	7.46759188498358	-16.6057818007783	9.23868066664909e-09	1.49104272324354e-06	10.8239543955807
CTNNA3	-7.18915643960184	5.75750690631422	-16.5341678327673	9.64433601191554e-09	1.53678374517888e-06	10.7821296881768
ASB12	-7.93350355745873	5.72803944776533	-16.5267081235662	9.68769925570737e-09	1.53678374517888e-06	10.7777611223917
CIPC	-2.99907982104058	8.88150265720885	-16.5071706276597	9.80228474053810e-09	1.54178309139311e-06	10.7663088943566
CLCN1	-7.23673919826608	5.56623453819098	-16.4737910957604	1.00014978292111e-08	1.55641152668484e-06	10.7467071849426
SCN4A	-6.8810270349904	5.15037107111721	-16.4562957812445	1.01076775562706e-08	1.55641152668484e-06	10.7364152282765
PCNT	-3.24288424267807	6.0941252774987	-16.4455744066781	1.01733549550669e-08	1.55641152668484e-06	10.7301020235529
PPP2R3B	-4.01326841806569	8.65957601139834	-16.4362713532899	1.02307223198034e-08	1.55641152668484e-06	10.7246201957644
POPDC2	-3.98104787206199	8.47695870900868	-16.3809590435611	1.05791978379502e-08	1.59634074692972e-06	10.6919544700607
CAPN3	-5.73757304393441	8.41803861691318	-16.3489623872967	1.07866945164757e-08	1.61452459859508e-06	10.6730010522672
DUSP27	-7.01120694191192	9.58724890094152	-16.2628097998316	1.13678538367141e-08	1.68578043149247e-06	10.6217584111364
IMPA2	-4.3019136138784	8.85032420715292	-16.2518205122023	1.14444145672442e-08	1.68578043149247e-06	10.6152000180595
DHRS7C	-9.23996900637501	6.28700618062573	-16.1674823081423	1.20511100929811e-08	1.74717296929827e-06	10.5646997388206
ASB4	-6.18745592283517	4.03567106613958	-16.1591926538071	1.21126154613918e-08	1.74717296929827e-06	10.559719995308
ZBTB18	-3.20467034077939	6.78998476701511	-16.1550332976466	1.21436052284201e-08	1.74717296929827e-06	10.5572203104748
TSTD1	-4.66934866349241	13.5103017932013	-16.05506670976	1.29151324150771e-08	1.84388352018331e-06	10.4969234971106
PKIA	-7.49125077009305	9.92421462656823	-16.0098089594134	1.32819205610486e-08	1.87968553429423e-06	10.4694863872156
EPM2A	-2.56772486883334	5.53788697153304	-15.9993309761099	1.33684531533857e-08	1.87968553429423e-06	10.4631217844157
CACNA2D1	-3.59860743704299	10.5464656534248	-15.9282751847754	1.39717919849942e-08	1.91954721979587e-06	10.4198368883903
CCDC9B	-3.40609859673229	6.22707729003925	-15.9251561364558	1.39989497122378e-08	1.91954721979587e-06	10.4179319088116
CYP2J2	-5.68085216344851	5.86430643740107	-15.9238425372189	1.40104045661581e-08	1.91954721979587e-06	10.4171294942506
GPD1L	-2.74978017870704	7.18400459496667	-15.9089024493883	1.41414089602893e-08	1.91954721979587e-06	10.4079980945054
ACTG1	2.24664778377599	16.2505929374708	15.9002050434006	1.42182900041168e-08	1.91954721979587e-06	10.4026778070838
PDE4D	-2.61939902591167	8.0697171714774	-15.8941037379278	1.42724954920167e-08	1.91954721979587e-06	10.3989436351821
MUSK	-5.57607961033648	3.90701610222763	-15.7772808765387	1.53552048062996e-08	2.05030648348864e-06	10.3271340746492
HADHB	-2.24333655323669	10.9771348076799	-15.6791044518582	1.63347227612252e-08	2.16551753177385e-06	10.2663260607906
MYL5	-6.88628285924988	11.3362002582215	-15.6502550140418	1.66353963849717e-08	2.18973728301471e-06	10.2483768600615
TPM4	3.22506375795784	12.8510716802734	15.6365058049345	1.67808179926079e-08	2.19332381649861e-06	10.2398095971224
TXLNB	-6.37585898755565	7.88937983899485	-15.5913053391887	1.72687737419164e-08	2.22626924447451e-06	10.2115856903733
MAP3K9	-3.32903208004553	2.65138848972166	-15.5909401605252	1.72727786209229e-08	2.22626924447451e-06	10.2113572972348
ENPP1	3.73152830909049	11.1950538638401	15.5216102434468	1.80518365795318e-08	2.30652188782658e-06	10.1678886158807
TNNT1	-11.1179940872284	11.8702595144785	-15.5136275906771	1.81439760572565e-08	2.30652188782658e-06	10.162869824365
ECHDC3	-4.83705823862664	6.93673529107966	-15.497858623892	1.83275037546139e-08	2.31400319514036e-06	10.1529472770354
KLHL40	-12.6925592383391	8.28293989129357	-15.4194891506787	1.92702347881303e-08	2.41659160586282e-06	10.103467497658
SYPL2	-5.2707165388759	7.38188137439523	-15.3556652838907	2.00772070410398e-08	2.50089236699127e-06	10.0629657571863
AMY1A	2.30352446073124	16.1145525256737	15.3006601501674	2.08023695119208e-08	2.57394652094166e-06	10.027911170382
ACTN2	-4.33601363492197	12.3027188068343	-15.2823293766272	2.10503573849016e-08	2.58738167591903e-06	10.0161982150514
ATL3	2.36514845571668	10.0772315085212	15.1999223430551	2.22058388751979e-08	2.70532517962328e-06	9.96335059781875
TPPP2	-6.3002064159032	5.80479503331471	-15.1933151803639	2.23014414052997e-08	2.70532517962328e-06	9.95909981568066
DCAF6	-2.78713206174119	9.42831535675178	-15.1469278444739	2.29854503525405e-08	2.77019453599449e-06	9.92919890885144
USP13	-3.64042480990942	11.6286513820792	-14.9900330273557	2.54744438746065e-08	3.05035921492063e-06	9.8273184310793
MLIP	-9.3706648353291	7.49433497629005	-14.9404532942442	2.632112001675e-08	3.13153838148e-06	9.79488148645718
FAM184B	-6.54039113044147	4.51164900899894	-14.8070007518347	2.87568615560278e-08	3.39953726420304e-06	9.70698692737012
MYH14	-3.6564645096713	8.81215485433363	-14.7714045534874	2.94474485723894e-08	3.45914332597182e-06	9.68339731061851
PPP1R3F	-3.67105035997057	6.17743655308343	-14.7293863545931	3.02860467061389e-08	3.52804101983804e-06	9.65547250673833
MAMSTR	-4.92965050646722	9.7193465353194	-14.7230799780798	3.04141467227417e-08	3.52804101983804e-06	9.65127392697483
MB	-11.1348901950642	12.9530432114083	-14.6651771521498	3.16183896004767e-08	3.61793721960496e-06	9.61263304518864
WIPF3	-4.46055709272093	6.50310228320939	-14.6613833241613	3.16990920033163e-08	3.61793721960496e-06	9.61009552352155
MYH7	-5.94335279396081	9.60640047134793	-14.6557224434408	3.18199293092336e-08	3.61793721960496e-06	9.60630789629301
PRKAA2	-8.32863034299742	6.54566075802545	-14.6487785535264	3.19688418111645e-08	3.61793721960496e-06	9.60165966703569
PRKCQ	-4.06182929868556	7.75118420713843	-14.4469588388826	3.66478340796013e-08	4.12232606374182e-06	9.46551570961419
HINT3	-2.72944910960005	10.2868901046421	-14.4071231453408	3.76570955681373e-08	4.18773440346785e-06	9.43840201611492
TMEM233	-5.10754611802099	9.36251872506212	-14.4062099847162	3.7680584341548e-08	4.18773440346785e-06	9.43777954314389
MYL2	-12.8264230704131	11.9192339129652	-14.3908699244156	3.80775722705953e-08	4.2066651270372e-06	9.42731638657824
ACYP2	-4.25639126309353	11.4335143107328	-14.368945767894	3.86529077031336e-08	4.24495838443882e-06	9.41234161254699
MYBPC2	-9.06246825479389	6.40657168293092	-14.3331181065869	3.96136535657244e-08	4.32487888341086e-06	9.38781772556192
AGBL1	-6.59641133268698	4.99828430126837	-14.190606606562	4.37018797520385e-08	4.74331513565985e-06	9.28961752474805
CARNS1	-7.30624535509267	8.56591738660289	-14.180425325798	4.40111187353001e-08	4.74435001921843e-06	9.28256177837354
SIM1	-3.886713850477	5.72260068744564	-14.1735055650992	4.42226591231029e-08	4.74435001921843e-06	9.27776322916285
GPR137B	3.44896844105391	7.34050646319858	14.0990630464179	4.65700234473709e-08	4.95480032149936e-06	9.22598272080054
FSD2	-5.61443913592125	6.64325156806028	-14.0945017945373	4.67182142382752e-08	4.95480032149936e-06	9.22280059345515
PTGDR2	-5.99477305503123	4.52643233693845	-14.084575641217	4.7042489521515e-08	4.96084434954158e-06	9.21587190399585
P4HA2	2.9271570859567	9.37910195915193	13.9943472840232	5.01055411867011e-08	5.25400477076369e-06	9.15265227342966
KSR1	-6.8104080527157	5.4378634855337	-13.9801699993551	5.06063369692301e-08	5.27670569746579e-06	9.1426796097727
OR2V2	-4.53488199862881	3.45955733819926	-13.9442851523449	5.18985373738877e-08	5.38121147295729e-06	9.11738949642852
PMPCB	-2.09394040572387	7.78001882662556	-13.9215808318624	5.27347069941083e-08	5.43753423228139e-06	9.10135296685239
PPP2R3A	-3.86828365491795	9.24656064218693	-13.8809311919703	5.42687859703232e-08	5.56479926855911e-06	9.0725723168794
MYOZ2	-8.72603533596438	9.11107928195604	-13.8676420355107	5.47808286333129e-08	5.58644054634224e-06	9.0631441099431
SH3BGRL3	2.44510974396921	13.4076359207839	13.8104019420985	5.7047471881267e-08	5.78207331536777e-06	9.02242529667801
MAPRE3	-3.66697247227947	8.08780511035701	-13.8036315265072	5.73222785575253e-08	5.78207331536777e-06	9.01759730917401
CAND2	-4.97188737903772	5.39999352675861	-13.7656675511255	5.88902498669127e-08	5.90812452718865e-06	8.9904790450419
FAM240C	-5.14743245444101	3.81546108756586	-13.7494374117586	5.95748255316894e-08	5.94467076273202e-06	8.97886165359717
PFKFB1	-6.75297541161939	6.94573278288649	-13.7222918768995	6.073931537193e-08	6.02845825295733e-06	8.95939895881313
MYLK2	-9.69190239029772	6.39808711638052	-13.7066166106061	6.14230620506309e-08	6.06389378542399e-06	8.9481417957201
DENND2C	-4.3452152757593	8.07276415081287	-13.6972206337103	6.18369370694249e-08	6.07245265612977e-06	8.94138763086149
SCN1B	-4.16240336089868	9.28036983217892	-13.6167673013572	6.55080995051036e-08	6.39910698323538e-06	8.88335579627244
PHYH	-3.315215788236	10.3989787385474	-13.5659500386999	6.79492453424396e-08	6.6028167201868e-06	8.84651603176593
MYL1	-13.5254734932377	9.98582582029714	-13.5358711777597	6.94408611805604e-08	6.7126165807875e-06	8.82464267581176
FEM1A	-3.53197942379337	10.4462639365027	-13.5245475454916	7.00116377104865e-08	6.73272536739187e-06	8.81639501501863
RAB31	3.31248537012056	2.67819843203306	13.4738788695667	7.2629159075093e-08	6.94843913625632e-06	8.7794019007347
CPEB3	-2.49729219979145	6.92669874013399	-13.4504495169358	7.38754892225441e-08	7.03143117933548e-06	8.76224727710802
GKAP1	-3.56766926787335	9.62422594776641	-13.4272300262985	7.51337374937326e-08	7.11470493818203e-06	8.74521568965808
PPDPFL	-10.8704616151051	8.40754884833842	-13.2967855251362	8.2652062995386e-08	7.78691517357545e-06	8.6489635037807
SERPINH1	4.24327621280715	11.1463365552279	13.2893417171546	8.31052130018117e-08	7.79006441067488e-06	8.64344147239727
GTF2H5	-2.6981174859269	4.60019348657802	-13.1455245089154	9.24149118652391e-08	8.61919982019517e-06	8.53612351431762
LRRC38	-8.8742700159917	9.06124490511171	-13.0949751470257	9.59528519763504e-08	8.90442466340531e-06	8.49811611443807
MIEF2	-2.56954236754526	6.9099027147067	-13.0763668564218	9.72922650036235e-08	8.98380317645399e-06	8.48408688554212
AK1	-3.29038122655335	12.5214201629531	-13.0493836209736	9.92709040316773e-08	9.12112860805906e-06	8.46370721894611
DEPTOR	-3.19323685941879	11.7426766664881	-13.022426222157	1.01291605324082e-07	9.2609467724875e-06	8.44330395288457
PPT1	2.25959133813838	14.0576939588338	13.0046046238635	1.02652135042319e-07	9.33933150188945e-06	8.42979157768144
UBE2D1	-2.74757002079156	10.9535687042562	-12.9824352326868	1.04372501607637e-07	9.44952990164755e-06	8.4129562637121
UBAC1	-2.78097759600769	12.3781691920805	-12.9554562826375	1.06508686462359e-07	9.55054940626402e-06	8.39242895813878
PLAAT1	-6.20549519389526	8.08743775508121	-12.9553469215199	1.06517442192708e-07	9.55054940626402e-06	8.39234566049272
TMEM205	-2.60273112243502	6.46656533583678	-12.9374455186552	1.07961323417845e-07	9.63347193574614e-06	8.37870093176085
ACSS2	-2.71630443524222	8.93661075674461	-12.8822144192352	1.12552477076058e-07	9.96101688246568e-06	8.33648136249475
MYOM2	-6.0192227824536	5.86053662748481	-12.873259441437	1.13316753162305e-07	9.96101688246568e-06	8.32961867297211
RIPK2	2.57470225224031	7.5747123655932	12.8721995493349	1.1340758559618e-07	9.96101688246568e-06	8.32880609829863
OGDH	-1.94108008651349	10.0760936680486	-12.8656551832727	1.1397019952075e-07	9.96101688246568e-06	8.32378730060573
BLCAP	-3.50732149765917	10.577106396748	-12.8616554950926	1.14315549351573e-07	9.96101688246568e-06	8.32071870835965
SLC25A34	-5.02889607411693	6.77805696665318	-12.8489913693783	1.15416580289751e-07	9.98813067972681e-06	8.3109962892776
CADM2	-4.96821342557414	3.73104144208103	-12.8452346777771	1.15745413175175e-07	9.98813067972681e-06	8.30811035378299
CACNA1F	-5.10375722830135	5.2526310868676	-12.8362096238396	1.16539587304507e-07	9.98813067972681e-06	8.30117369315217
RORC	-7.08573568231339	6.28689296989116	-12.833498363273	1.1677932960672e-07	9.98813067972681e-06	8.2990888492943
PPP1R9A	-4.99720707617416	4.87554662972696	-12.7988661279323	1.19889502676674e-07	1.02071062829315e-05	8.27241873005952
PATJ	-3.49384528140554	7.30050124948031	-12.7795651757478	1.21661995194449e-07	1.03107152091734e-05	8.25752336865729
TRAM2	2.84245770284881	7.46791837375598	12.7501962332561	1.24414201874158e-07	1.04960344853835e-05	8.2348143136717
LILRB4	3.76310375068759	12.4366861614575	12.7190091020107	1.27411397465354e-07	1.07002512984478e-05	8.21064131658326
GLIPR1	2.95087283717007	12.2372843559131	12.7003032935419	1.29246849147866e-07	1.078625701653e-05	8.19611375054071
CAPG	3.56811054279264	11.3244855998339	12.6967595691339	1.29597807903351e-07	1.078625701653e-05	8.19335913691851
SEC24D	3.01492111549507	9.72635760657747	12.6898379363833	1.3028630771705e-07	1.07951512108413e-05	8.18797656060207
RP2	1.94674461921777	6.77143433149736	12.6820188397009	1.31068885483121e-07	1.08117267314077e-05	8.1818925063256
AC012651.1	-5.8413005223418	10.2312172440994	-12.6725343210681	1.32025042003346e-07	1.08424105291243e-05	8.17450749684553
C11orf24	2.195922046292	11.18627265266	12.6643908630007	1.32852079999333e-07	1.08622669814432e-05	8.16816223414676
SLAIN1	-3.005632074763	6.03815636812621	-12.62072985751	1.37383773891581e-07	1.11835212431041e-05	8.13407186280332
DYRK1B	-3.7973262228001	7.25621858290045	-12.599043013536	1.39697204724061e-07	1.13221839287274e-05	8.11709462925796
AL358472.6	2.05709217960613	12.0488322121256	12.5723040424834	1.42608283379532e-07	1.15078684327136e-05	8.09612185952982
KLHL33	-5.23064853341127	4.98584683816687	-12.5649499149486	1.43420492358618e-07	1.15233088232725e-05	8.09034576382675
TNNC1	-10.6353499664864	12.206495920133	-12.5507906186928	1.44998537979377e-07	1.15998830383502e-05	8.07921515666008
CYB5R1	-3.37958450159946	13.4918394890161	-12.5444842041821	1.45707476019688e-07	1.16065697636284e-05	8.07425362740651
FUCA2	2.24628639695598	8.8713937285776	12.4633992032031	1.55167710153297e-07	1.23073192326718e-05	8.0102365036809
MYOM3	-5.92990774293961	5.46548701084536	-12.4462976022864	1.57247379338875e-07	1.24191972788491e-05	7.99668136337284
FOXC1	3.08800322412204	13.0621839595728	12.4384790277268	1.58208286919725e-07	1.24421432425004e-05	7.99047795943076
CLIC4	2.37764274290698	10.3950183396434	12.4227993215683	1.60154702795682e-07	1.25343253252177e-05	7.97802561627511
IRX2	3.74804705590616	5.53755354850241	12.4132597799763	1.61351680371068e-07	1.25343253252177e-05	7.97044190848184
CFL2	-3.47912737357428	12.0946282370163	-12.4128251150198	1.61406452194344e-07	1.25343253252177e-05	7.97009622139332
AC009119.2	-3.08366626839696	8.43506911364462	-12.3983863338342	1.63237455170704e-07	1.26236965332011e-05	7.95860623991498
SLC39A7	2.21266774425114	5.93251200055702	12.34859364668	1.69727713907184e-07	1.30711467639723e-05	7.91887981243858
S100A11	2.27403502769356	12.5622709543313	12.3263888544722	1.72712352858975e-07	1.32460383019114e-05	7.90111245350363
DOK7	-6.15758513266443	10.422040370132	-12.2676027717253	1.80894198560337e-07	1.36692513800222e-05	7.85391986046311
CAV3	-9.82250987154289	7.50100002146713	-12.2644517969452	1.81344538190107e-07	1.36692513800222e-05	7.85138395401828
RPUSD4	-2.99259035310167	10.3423927669664	-12.2609489375569	1.81846605868639e-07	1.36692513800222e-05	7.84856409012509
USP25	-4.06228005724788	7.88665109398539	-12.260244406562	1.81947769972473e-07	1.36692513800222e-05	7.84799683343732
SMDT1	-2.10157866912787	7.35444035888128	-12.2590815695129	1.82114876923673e-07	1.36692513800222e-05	7.84706049842662
FLNC	-4.21223004583083	9.8305893092157	-12.245441600187	1.84087579260894e-07	1.36692513800222e-05	7.83607078090761
TRIM55	-4.63317963740175	4.65195614387938	-12.2410430678786	1.84728686626804e-07	1.36692513800222e-05	7.83252429131665
C1orf105	-7.99925916519969	6.84805434587231	-12.2335966726095	1.85819595382085e-07	1.36692513800222e-05	7.82651745574874
HIF1A	2.81933686452258	10.0826502939298	12.2292345002189	1.864619244714e-07	1.36692513800222e-05	7.82299690477808
PIP4K2A	2.03451872034916	12.9943662448712	12.2291799034156	1.86469979176716e-07	1.36692513800222e-05	7.82295283377903
DOK1	2.39253327082394	12.4944531026522	12.2271605378034	1.86768164511123e-07	1.36692513800222e-05	7.8213226476027
IL7	3.10369753262676	7.24348782076193	12.2251307133035	1.87068418670563e-07	1.36692513800222e-05	7.8196837487892
USP54	-3.5146250683474	8.24070112498361	-12.1725572748128	1.95031591652232e-07	1.41952405531977e-05	7.77714115264928
AIF1	2.38861424796567	12.4987083689476	12.1399203319912	2.00160653634206e-07	1.44739765049775e-05	7.75063952560113
SLCO5A1	-4.48513994558457	4.86057714576981	-12.1382887264481	2.00420903113104e-07	1.44739765049775e-05	7.74931278996726
PABPC1	1.94383420363659	10.8818772702194	12.1330719984681	2.01255478490144e-07	1.4477913491384e-05	7.74506963741148
PGM1	-3.93648739946027	10.4010751864304	-12.1132768752846	2.0445697881622e-07	1.45733316034395e-05	7.72895236146738
ANKRD2	-9.42375451759674	8.50639825410875	-12.1113637530858	2.04769323795933e-07	1.45733316034395e-05	7.7273933091924
CASZ1	-5.35946181860906	8.92582371361476	-12.1087984963609	2.05188956549459e-07	1.45733316034395e-05	7.72530243372237
CLIC5	-4.19844242112537	7.12859123320775	-12.1011500949859	2.06445685119126e-07	1.45733316034395e-05	7.71906581708769
FRMPD1	-4.57324666716266	3.91439780447241	-12.1007729129362	2.06507877785807e-07	1.45733316034395e-05	7.71875815664274
PABPC3	1.89384235207043	9.97687687255631	12.0899057612773	2.08308545136223e-07	1.46170566231515e-05	7.70988995044689
SMPX	-10.4983780564264	10.703033972551	-12.0875413626009	2.08702586483575e-07	1.46170566231515e-05	7.70795942546462
ELOVL1	2.03884679641482	9.44440820384983	12.0483987219874	2.15345519420391e-07	1.50164114456559e-05	7.67594529138723
CES3	-2.82146698864309	10.2053247039639	-12.0444825310721	2.16022729309813e-07	1.50164114456559e-05	7.67273665803438
TTLL11	-2.30782145533649	8.8517320519152	-12.0334379586623	2.17945167506185e-07	1.50935160780403e-05	7.66368202009682
ABHD1	-4.00757635827993	6.72925073086819	-12.0275672106245	2.18974631714099e-07	1.51084355561847e-05	7.6588656885169
CTSK	4.00443235615359	16.1189598985807	11.9669109031779	2.29927170052519e-07	1.58053639858324e-05	7.60896763860763
ARL4C	3.5905570160095	8.19028277203273	11.9621633923533	2.30809297719821e-07	1.58074559619184e-05	7.60505167579978
SEMA6C	-3.89632149202702	5.58425035562459	-11.9431561093587	2.34378173347462e-07	1.59928635931209e-05	7.58935829602268
RNF24	2.7934582856689	7.91629264780766	11.9290972079699	2.37056647210776e-07	1.61163786528645e-05	7.5777347653832
ATP8B4	2.54640581687844	4.79856726347482	11.9184328860969	2.39110662554713e-07	1.6196693054801e-05	7.56890881415466
SIRT2	-2.28720161635756	10.1431990858838	-11.9007270934133	2.42563915149084e-07	1.63436332111982e-05	7.55423811736928
SNTB1	-2.24058912782443	10.5270016049517	-11.8983020874599	2.43041097321698e-07	1.63436332111982e-05	7.55222713575549
ALDH5A1	-3.09094348617465	6.70069361527595	-11.8893293441776	2.44815639329309e-07	1.6403531646036e-05	7.54478282603214
FXYD1	-5.74859636949514	5.1664791122948	-11.8828878778358	2.46098283918694e-07	1.64096060873263e-05	7.53943521585541
ASB8	-3.58883244456656	5.10104059758556	-11.8800056498666	2.46674574265304e-07	1.64096060873263e-05	7.53704151320567
POPDC3	-8.05593664335231	6.88727612055915	-11.8681085428817	2.49068982164002e-07	1.65097153891567e-05	7.52715489278148
NEXN	-3.55167756569697	11.9594662770779	-11.8636664563396	2.49969485491525e-07	1.65104400381591e-05	7.52346098449613
N4BP2L2	-3.20065806029579	10.707730382973	-11.8400694097808	2.54813025465711e-07	1.67706728817149e-05	7.50381565819344
HCLS1	2.4074836829823	12.8709570990819	11.8214420080342	2.58708807155679e-07	1.68787301631064e-05	7.48828066755942
FAM189A2	-4.43325247501916	7.06434827481576	-11.8208508366141	2.58833505199284e-07	1.68787301631064e-05	7.48778724735029
YPEL1	-3.28470602041959	9.09625707689296	-11.8191951853169	2.59183087095115e-07	1.68787301631064e-05	7.48640523252122
SPATA24	-2.53683181033643	9.39927881965439	-11.8147258555265	2.60129336263184e-07	1.68811205630934e-05	7.48267362314021
SLC30A7	1.80096840139337	6.59648272469869	11.7993984315994	2.63403197971846e-07	1.70340186562978e-05	7.46986570834271
MSR1	3.42778829568347	7.98844392953608	11.7600569293809	2.72013907443131e-07	1.75297851463351e-05	7.43691666433391
FN1	4.37697614923565	8.51585425704675	11.7403475146663	2.76442764031355e-07	1.77535560568233e-05	7.42036933829299
GMPR	-3.76703669946996	7.94481208016734	-11.7244445661947	2.80073623291394e-07	1.79247118906492e-05	7.40699805400613
PPIB	3.05293983597395	11.6527717823355	11.7033021757153	2.84981490250434e-07	1.81761390345294e-05	7.38919406409603
NATD1	-2.23516124712066	7.80454345820097	-11.6914539374619	2.87772820974318e-07	1.82416200231072e-05	7.37920299219182
CUTC	-2.96098224514686	12.1602049654804	-11.6906054792815	2.87973850580303e-07	1.82416200231072e-05	7.37848714904766
CNTFR	-4.18669628524155	8.86985788706785	-11.6718723947685	2.9245162919228e-07	1.84622525095535e-05	7.36266919459064
RAB21	-2.51128210746623	7.67220924274993	-11.6442222127635	2.99200221219348e-07	1.88242579858681e-05	7.33927666797413
AL512506.3	2.27875073750716	5.64944389026516	11.633737646981	3.01803446803803e-07	1.88607674900695e-05	7.33039245208624
SMG1	-2.03000676513825	9.72980067801369	-11.6336996414912	3.0181292804691e-07	1.88607674900695e-05	7.33036023358287
SAMSN1	2.68616368732828	7.0825518453524	11.6166872510013	3.06089812171885e-07	1.90638487043966e-05	7.31592801717365
B3GNT9	2.62086000053911	9.39439303258378	11.6035600955417	3.09435131509819e-07	1.92077459559272e-05	7.30477778032536
KLHL34	-5.45503222844379	5.64172671363653	-11.5572713623242	3.21553309245172e-07	1.98934313986346e-05	7.26536235958475
PLOD2	3.69009894361792	9.26577536886231	11.5471302091804	3.24276748891098e-07	1.99896501965179e-05	7.25670666291744
RAP2B	2.46562028230717	6.26306289539221	11.5434820138718	3.25262627120064e-07	1.99896501965179e-05	7.2535910519534
CD14	2.16728072540556	5.44058638813524	11.530496564113	3.28798389250395e-07	2.00939206276195e-05	7.2424935709969
ATP2B2	-4.5605928723155	4.70204049501382	-11.5269731333465	3.29764985307973e-07	2.00939206276195e-05	7.23948033458841
AP3S2	-2.15177977704229	6.60883576594919	-11.5231833758898	3.3080810372552e-07	2.00939206276195e-05	7.23623834326997
CMTM6	2.49665484265273	7.94151994896686	11.5214375192416	3.31289855175192e-07	2.00939206276195e-05	7.23474448404947
SEPT11	3.05767006392307	10.9929195967715	11.507549448995	3.35149487574455e-07	2.02618061543384e-05	7.22285323726034
MILR1	2.61648542754802	8.56309712237969	11.4989847472964	3.37554128355203e-07	2.03409240982876e-05	7.21551306479483
SLC25A42	-3.01268244832444	9.00432469718459	-11.4875789889377	3.40785683830127e-07	2.04691983556218e-05	7.20572984613845
CCNO	4.64978230341143	5.00530835930828	11.4798992726975	3.42980548727749e-07	2.05345773689904e-05	7.19913734288733
TNFSF15	3.49698921587482	6.92668324083328	11.4637164095532	3.47656248374329e-07	2.0634501155252e-05	7.18523156172374
ATP8A1	-2.63811619966917	8.03254165341278	-11.4589311461213	3.49052130749029e-07	2.0634501155252e-05	7.18111600972792
HTR2A	3.89873116300009	3.66776945315115	11.4568049876957	3.49674300316516e-07	2.0634501155252e-05	7.1792868825707
IGFN1	-7.72682968533287	5.68641441866716	-11.4523515153572	3.50981425430729e-07	2.0634501155252e-05	7.17545451600078
GDNF	-4.55535398614611	6.57495628225754	-11.4518736223552	3.51122006567215e-07	2.0634501155252e-05	7.17504318740295
SLC41A2	3.02005721194807	8.06204401955654	11.4512003358683	3.5132017053123e-07	2.0634501155252e-05	7.17446365311947
STH	-5.91850126373185	5.49467859476624	-11.416152430432	3.6180591168405e-07	2.11833366588517e-05	7.14425068094972
CD276	3.67252022574336	9.47883427294054	11.4001016937696	3.66721526520683e-07	2.14036211705154e-05	7.13038441243526
SEC31A	1.78460108800485	13.5789354753979	11.3624024445021	3.78555885888222e-07	2.20059908797785e-05	7.09774212474202
KAZN	3.73845743872821	8.5579585031262	11.3597201183344	3.79413635858249e-07	2.20059908797785e-05	7.09541564916522
FPR3	2.86129434357561	9.4808070516732	11.3193018629969	3.92598338806306e-07	2.26399719682876e-05	7.06029564087302
POLR2I	-1.74088608445259	13.0411871175805	-11.3187433385954	3.92783996432577e-07	2.26399719682876e-05	7.05980949066493
AC134669.1	3.69057987664428	9.27967889045111	11.3112482911968	3.95284687554958e-07	2.27135721393808e-05	7.05328343883385
HSD17B8	-2.6851782138946	8.74063663757108	-11.2866788225631	4.03604658393136e-07	2.31200693202981e-05	7.03186140399844
PLEKHG3	-3.47049541323479	4.9759380543887	-11.2261087424551	4.24942481156334e-07	2.42674844623433e-05	6.9788598084981
MYBPH	-8.20588196621703	5.2899495279177	-11.1903140927747	4.38128304743703e-07	2.49437464295801e-05	6.9474095930447
MPZL1	1.91105031649371	9.42454609184236	11.1448116188547	4.55537991841615e-07	2.58200091532868e-05	6.90729140897572
MAPK12	-3.25468412619276	11.1626973010659	-11.1428586976439	4.56301885898603e-07	2.58200091532868e-05	6.90556609649669
SLC7A7	2.50171219459707	7.39191720566852	11.1247580483706	4.63448852847368e-07	2.61447134007512e-05	6.889561371264
FREM2	-4.02839482740463	6.00271541975311	-11.0980923582616	4.74200922464411e-07	2.66702094573923e-05	6.86593833647592
ALPK3	-3.47206904827011	7.5596228176666	-11.069848405533	4.85886643936341e-07	2.72448825119592e-05	6.84085842623626
FSD1L	-3.19159811542923	6.76764044876885	-11.0609303222189	4.89641343744198e-07	2.73727209032901e-05	6.83292681710002
P2RY2	-4.82266877755481	9.21720639665906	-11.050182555143	4.94208452919493e-07	2.75450717302877e-05	6.82335987598812
CACNA2D3	-4.07569636297351	3.64970056907481	-11.0404511773132	4.98383730584193e-07	2.76946168851575e-05	6.81469006713598
DYSF	-2.26613852961934	9.16207073213684	-11.0256947814849	5.04788534334912e-07	2.78100704771142e-05	6.80152962370083
PLA2G4C	-3.91508596503059	7.37166423114248	-11.0240765414672	5.0549634815867e-07	2.78100704771142e-05	6.80008538984793
NT5C1A	-3.47048697597074	6.78909451987893	-11.0235007556266	5.05748456169985e-07	2.78100704771142e-05	6.79957146885399
DGCR6	-3.39898631964485	9.42835700827741	-11.0218888758321	5.06454947266412e-07	2.78100704771142e-05	6.79813264142339
CLIC1	2.20282290217117	12.9945141538978	10.9962652229576	5.17831514883598e-07	2.83508935582289e-05	6.77523325573931
HFM1	-4.41654485891761	3.99276962742277	-10.9591115908	5.34824872071301e-07	2.91951459577745e-05	6.74194024333205
PSD3	2.28330647847955	5.43153175479051	10.9450424569087	5.41417660436447e-07	2.94556236620508e-05	6.72930528255797
RAB12	-1.99506387499103	10.8378423752638	-10.9421782388352	5.42770651531325e-07	2.94556236620508e-05	6.72673116420064
SLN	-9.14257356648081	13.7082041386884	-10.9310112662957	5.48080966705921e-07	2.96570925424545e-05	6.71668917428685
COX6A1	2.16771087659198	15.0787845828332	10.8775773337949	5.7428659520277e-07	3.09847651365216e-05	6.66850451394265
SDHC	-2.44557621169608	2.08357782595565	-10.868323910346	5.78961916032114e-07	3.1135378729508e-05	6.66013758196746
MS4A6E	2.10410580450548	7.8977332459874	10.8654286799323	5.80433245711733e-07	3.1135378729508e-05	6.65751834750836
AP3S1	1.76058953392933	13.2518766173429	10.8293531351887	5.99112186241126e-07	3.19640957330231e-05	6.62482687597989
CXCL16	2.5307119127817	7.50089877413298	10.8289458042359	5.99326794994184e-07	3.19640957330231e-05	6.62445717316797
CTSS	2.3671229035415	10.4591358572366	10.8128630274242	6.07867567187231e-07	3.22600907045151e-05	6.60984967656517
VPS41	1.48842038945476	10.2852486811109	10.8119563282455	6.083530035873e-07	3.22600907045151e-05	6.60902554455732
SLC29A3	2.62384330606516	3.83891079542173	10.8012127283328	6.14137269458407e-07	3.24740390915898e-05	6.59925537435302
TGFBI	2.7670559034762	11.988834560966	10.7492394957827	6.42978271090459e-07	3.38278475438567e-05	6.55186272604554
ANXA5	2.08009088462413	12.8892703901904	10.74821168727	6.43563299677344e-07	3.38278475438567e-05	6.55092334875538
THEMIS2	2.64864110425634	11.1319279945568	10.7430231280867	6.46525493934635e-07	3.38278475438567e-05	6.54617992790519
CDR2L	2.58817426597186	12.5592204559999	10.7379697510708	6.49424794897663e-07	3.38278475438567e-05	6.54155803968358
ECH1	-2.61370950561311	12.1335468353389	-10.7368869890881	6.50047854498374e-07	3.38278475438567e-05	6.5405674671202
MYBPHL	-6.18568984362401	4.80934894271881	-10.7357969988311	6.50675731312331e-07	3.38278475438567e-05	6.53957018774806
PCBD2	-2.25283684531083	4.5836310178596	-10.7235145796419	6.57796733407734e-07	3.40106715107257e-05	6.52832594841521
RAB13	1.81408226571707	11.2570219562774	10.7218111867859	6.58790998254593e-07	3.40106715107257e-05	6.52676558949753
FAM114A1	2.42471382994261	9.30840558122582	10.7202738384712	6.59689749130456e-07	3.40106715107257e-05	6.52535713428061
FAM3C	1.94811251031242	10.5975064115317	10.7141226293387	6.63299201637692e-07	3.40862974810988e-05	6.51971976873352
YIPF5	1.89154824414955	12.8489261928684	10.7115253213451	6.64829724577466e-07	3.40862974810988e-05	6.51733852367881
TRIM54	-3.65682004568968	5.14077563284153	-10.7005606670384	6.71333432133537e-07	3.43249269983428e-05	6.50728006670989
ZNF385C	-4.11529323547511	3.46787610042398	-10.6946634622632	6.74860008389121e-07	3.44104443837969e-05	6.50186628544721
RRBP1	2.74177357881654	12.4801480179741	10.6838091534629	6.8140384528173e-07	3.46320289806373e-05	6.49189450244204
BASP1	3.93503463544729	11.9955743009129	10.6812814615296	6.82937640458688e-07	3.46320289806373e-05	6.48957097719835
SYNGR2	-3.5727493333368	6.25353112144994	-10.6705301479544	6.89503650259813e-07	3.48697213864363e-05	6.47968236001702
ATP6AP2	1.8349151241529	10.2808027914781	10.6639076840168	6.93582305952748e-07	3.49455357404511e-05	6.47358668477071
SIPA1L1	2.39789898188073	6.52243207623293	10.6596863154159	6.96195881836232e-07	3.49455357404511e-05	6.46969927430579
IFI27L2	2.86031573087324	14.0141652824613	10.6589524957582	6.9665130517063e-07	3.49455357404511e-05	6.46902336237251
CHST11	2.76832819861306	7.32748137453789	10.650748938632	7.0176475076002e-07	3.50593466599843e-05	6.46146423028592
USP19	-1.78865836411982	7.86432143265542	-10.6472346440226	7.03967778954472e-07	3.50593466599843e-05	6.45822434649136
ECI1	-1.67418609219839	14.2604088044471	-10.6462488766093	7.04587085354211e-07	3.50593466599843e-05	6.45731537383035
UST	2.99737400542976	8.5257155562825	10.6240475589605	7.18693403241162e-07	3.56656405458716e-05	6.43682292615634
CTBS	1.99891373543667	8.97292095069935	10.6045389239577	7.31342973242969e-07	3.61966015557054e-05	6.41878313416867
TYROBP	3.02034133982239	14.1546684834732	10.5967964967148	7.36430278244438e-07	3.63514520324914e-05	6.41161513446974
FHL3	-3.4309066406953	13.4048476025138	-10.5792683694009	7.48090446655201e-07	3.68290681430253e-05	6.39536954596457
PHETA2	2.57020349224399	6.38824883544238	10.5725269957963	7.52628397525024e-07	3.6954452534562e-05	6.38911481572971
MS4A6A	2.40194158736052	10.9477900824177	10.5637021835398	7.58614184639757e-07	3.69678823930839e-05	6.38092147454304
ABLIM2	-5.36739872221831	6.96175243333584	-10.5622745724735	7.5958738301719e-07	3.69678823930839e-05	6.37959542407426
SSR2	2.20161373641532	15.7563082505486	10.5608485415949	7.60560861878089e-07	3.69678823930839e-05	6.3782706761449
ART5	-3.74155300726813	5.1749705706209	-10.5602424252052	7.60975038202943e-07	3.69678823930839e-05	6.37770755877145
CASTOR2	-2.7845419658375	8.48067255927726	-10.5574870899359	7.62860935159005e-07	3.69678823930839e-05	6.37514731586741
ANKRD40	-1.54981986313884	12.0877228322392	-10.5454783145606	7.71140023198966e-07	3.727176778795e-05	6.36398161898735
DES	-10.8380076462694	8.62750837154862	-10.5015032167632	8.02302985248514e-07	3.86772556005518e-05	6.32299347467228
BLOC1S5-TXNDC5	2.38644620069997	8.44523468687703	10.4916427584394	8.09477235820054e-07	3.89220142404669e-05	6.31378107972226
ACADVL	-2.2248182163812	11.0199022825631	-10.4703831395667	8.25184121776669e-07	3.93856040660925e-05	6.2938915864713
ADHFE1	-3.9748422931854	7.15660509649545	-10.4691348847833	8.26116609179066e-07	3.93856040660925e-05	6.29272262462172
LIN7B	-2.69849843107778	12.2514618124921	-10.4674181869732	8.27400913766263e-07	3.93856040660925e-05	6.29111476742548
GLB1	2.10804232734566	9.89640073087507	10.466348911818	8.28201964113962e-07	3.93856040660925e-05	6.29011316305862
HSPB7	-4.79727620147759	11.0607365941406	-10.4643136093702	8.2972905117684e-07	3.93856040660925e-05	6.28820640812032
OSBPL6	-5.05467908144868	8.12122588850684	-10.4593373385625	8.33475675730003e-07	3.94537009866147e-05	6.28354299777617
KIRREL1	3.2421840235519	7.77289467602236	10.4554233754545	8.36435435107059e-07	3.94537009866147e-05	6.27987367514732
ACTN1	2.63218662950631	8.32552919514324	10.4539654492792	8.37540850685678e-07	3.94537009866147e-05	6.27850655347763
TNNT2	-6.15060248407992	5.40765867674114	-10.4339201222534	8.52901837213881e-07	4.00755901232649e-05	6.25969194659142
TRPC6	3.51252536900423	4.78072149101054	10.4291793364867	8.56579448103927e-07	4.01467539313356e-05	6.25523738036075
C1QTNF9	-5.24969517709721	4.92600784171941	-10.4241187375903	8.60524214574299e-07	4.02199747313288e-05	6.25048025946355
SUCLA2	-2.22830355700555	10.1579940494907	-10.4216245133385	8.62475751242935e-07	4.02199747313288e-05	6.2481348316461
AC006254.1	-3.74980817602876	8.72478618101688	-10.4084849543215	8.72836322407977e-07	4.06011081300553e-05	6.23577062939689
ZNF774	-3.07783182123477	7.99431007779028	-10.4014095522773	8.78471367884852e-07	4.07610714698572e-05	6.22910681652947
OTUD1	-4.4803981033499	10.4948038386575	-10.3922698181603	8.85809219114763e-07	4.09990501415711e-05	6.22049260961773
AC008397.2	-2.47406800840232	5.88308339787388	-10.385926332589	8.90941323729432e-07	4.1134007384125e-05	6.21450979074949
FCER1G	2.51245210813256	11.5436237860203	10.374039107629	9.00645911285122e-07	4.14788786934289e-05	6.20328941867353
SH3BGRL	2.10454266178495	10.2416674133597	10.3537195479182	9.17502156001837e-07	4.21505940975101e-05	6.18408249650823
FRMD4B	2.27444850219915	7.35056537894134	10.3480783844058	9.22242525716658e-07	4.22637562402498e-05	6.17874411665558
PLCD4	-2.95463716870325	9.87743636479632	-10.3355354223217	9.32878445925247e-07	4.24928456468322e-05	6.16686485403236
TMEM56	-4.97190350796361	8.66661249504461	-10.3348134423337	9.33494707384198e-07	4.24928456468322e-05	6.16618067641882
PNMA2	3.35968684233288	7.36319095735083	10.3340931512632	9.34109968960534e-07	4.24928456468322e-05	6.16549805581693
NDUFB10	-2.11586551923308	12.6972674960101	-10.325534274175	9.41454721490143e-07	4.27222484862031e-05	6.15738347393052
ITGB6	-6.53054317708768	4.7179609814384	-10.319924817376	9.46302542789389e-07	4.27481931423471e-05	6.15206187687449
LY96	2.23108126265986	10.9942267818241	10.3195436503896	9.46632940813829e-07	4.27481931423471e-05	6.15170017445622
ARL13B	2.05512929517456	5.78333055631697	10.3031747753549	9.60940786825879e-07	4.32517075085039e-05	6.13615568216251
SLC43A3	1.91046987810817	10.9828436787935	10.3014707802764	9.62443706951083e-07	4.32517075085039e-05	6.1345362116926
SLC25A12	-3.03510319106588	8.0725937632534	-10.2983215186575	9.65228089267145e-07	4.32720611999957e-05	6.13154252285627
CTSB	2.41798460344119	12.1728369056577	10.2919921960444	9.70850647493713e-07	4.33855142737134e-05	6.12552334403705
COL5A2	4.66336347483946	12.6351428576033	10.2902170799862	9.72433940617714e-07	4.33855142737134e-05	6.12383460524657
CDC14C	2.06948296875751	7.01082716313021	10.2588732469873	1.00085879043891e-06	4.45466166679764e-05	6.0939722062535
ITIH4	-4.11492867159996	7.81279354802059	-10.243399634727	1.01522382685966e-06	4.50778809246777e-05	6.07919933443368
IRX4	-5.39854015835796	5.02893388406156	-10.2326385585375	1.02534621732398e-06	4.53629831688613e-05	6.06891362906058
TRIM7	-7.15448666636961	8.13286204228185	-10.231384448497	1.02653302429535e-06	4.53629831688613e-05	6.06771428038363
TCF15	-3.51055294807965	7.43630447577678	-10.2223983081172	1.03508078937047e-06	4.56320652036008e-05	6.05911661866712
PLBD2	1.55424766393028	7.56966104957511	10.2066266145146	1.05027102288979e-06	4.61920146560061e-05	6.04401015625571
RAI14	3.34577770075567	10.2321040489012	10.2002931058101	1.05643917947723e-06	4.6353454305195e-05	6.03793782980219
FCGR1B	3.22423053779993	8.62743733022411	10.1908459935677	1.06571305090147e-06	4.66500807187057e-05	6.02887394630713
OSTF1	2.84833919881228	10.9236015229498	10.1875493582981	1.06897006030917e-06	4.66825513396192e-05	6.0257092496107
HK3	1.72487032176221	10.2135277408213	10.1793634718711	1.07710450566553e-06	4.69273700120947e-05	6.01784696778197
PRKAB2	-2.18651690648852	12.3009664902923	-10.1761256054227	1.08034060120688e-06	4.69581301133482e-05	6.01473552068514
NANOS1	-4.34024308556094	4.95242736013734	-10.1720333789697	1.08444573917112e-06	4.70264320537758e-05	6.01080178900036
LBX1	-2.32944077974371	2.5887351736801	-10.1637208375941	1.0928368828959e-06	4.72798427658458e-05	6.0028067872338
LRRC59	2.55885062648178	12.9429391978127	10.1589936428291	1.09764028236873e-06	4.73772177692178e-05	5.99825753280637
CATSPER2	-2.42076688024806	5.61358816461576	-10.1487207616381	1.10815819537988e-06	4.77202229843402e-05	5.98836473836444
SCN7A	-5.82394891903087	4.93024643016809	-10.132812734658	1.12466277376509e-06	4.83188450950929e-05	5.97302742060699
MMP14	4.35982734347797	9.12705813377441	10.1198952394146	1.1382615615479e-06	4.87901491508753e-05	5.96055734107443
RSPH10B2	-3.2116500782076	2.8260922985853	-10.1144705287834	1.14402565396041e-06	4.89242307315788e-05	5.95531623912209
CYBB	2.62281297162532	8.5592013837895	10.1032927730593	1.15600314791407e-06	4.9322800977667e-05	5.94450881352985
ABRACL	3.48871156363262	9.21389891967828	10.1001459063527	1.15939973652261e-06	4.93542640134395e-05	5.94146426062815
DGKD	-2.64521137882011	7.13054022443167	-10.0810258559269	1.18027200277556e-06	5.01277994771495e-05	5.92294746128954
NEURL1	-3.42199934619831	5.81500472591717	-10.0766769675458	1.18507630620707e-06	5.0196414893621e-05	5.91873136773802
ZC3H8	-1.5220520369953	6.65427798418325	-10.0746735607308	1.18729666693425e-06	5.0196414893621e-05	5.91678858443995
B3GALNT2	-2.36045795415984	10.4579097817241	-10.0584351245425	1.20546158615006e-06	5.08485614521481e-05	5.90102868369154
IPO13	-2.28456655401129	7.13962299186961	-10.0475114410889	1.2178512948007e-06	5.114789494361e-05	5.89041403242932
RAB20	2.61853685693279	10.5885316304819	10.0473201573729	1.21806948087692e-06	5.114789494361e-05	5.89022806773606
KCNB1	-3.27447238468775	6.3967507764234	-10.0222755861396	1.24700715149493e-06	5.22448142928802e-05	5.86585239432865
COPB2	1.64091770330762	11.143967544923	10.0194711796474	1.25029378903514e-06	5.22645331632709e-05	5.86311948428354
SEC61B	2.20801561667434	13.4732519984258	10.0039529268437	1.26865172903273e-06	5.29008403639543e-05	5.84798444023702
SCD5	2.60839355603703	6.06206957689359	10.0018045122796	1.27121631478037e-06	5.29008403639543e-05	5.84588741951415
SYNM	-3.88099655142468	8.28035888139649	-9.99729831958008	1.27661375181944e-06	5.29547347198104e-05	5.84148771063539
CRYAB	-6.16863904457835	7.7295529665168	-9.99596318747817	1.27821773461611e-06	5.29547347198104e-05	5.84018378704449
UBR3	-2.14043806065483	8.73360635038877	-9.99241539174243	1.28249060368883e-06	5.30134200544872e-05	5.83671816183962
DRAM1	1.86654975924985	8.52147133489078	9.98916322631985	1.28642108103325e-06	5.30577228088379e-05	5.83354035102885
DYNLL1	2.12282197699292	14.629746330779	9.97262821032317	1.3066086510088e-06	5.3770857123555e-05	5.81736902837992
COX17	-2.11766287205489	14.9502909821003	-9.96037931782144	1.32178553496952e-06	5.42158571883895e-05	5.80537407030591
TEAD4	-2.92939785608196	9.89948766171953	-9.95919412384253	1.32326418676403e-06	5.42158571883895e-05	5.80421274664022
PRDX4	2.25088420450265	14.6876048293937	9.95163194765543	1.3327412684535e-06	5.44838721200374e-05	5.79679996415113
NEURL2	-2.03668122049278	9.68993663692579	-9.94394458947291	1.3424509838838e-06	5.46848841606155e-05	5.78925930870212
STBD1	-4.40766106247528	11.2459158739539	-9.94307747799094	1.3435510332565e-06	5.46848841606155e-05	5.78840841787023
AL365273.2	2.43521901557995	7.93853888855684	9.9358754568992	1.35272577915018e-06	5.49378347068433e-05	5.78133855801788
COL5A1	4.64402916750068	10.1406079883872	9.93270074066441	1.35679172030786e-06	5.49826513731743e-05	5.77822064568742
GDF15	3.69567752228738	9.4998662689724	9.92681613270983	1.36436350391709e-06	5.51690340581724e-05	5.77243897401591
GTF2IRD1	-1.91501639351898	7.41777617253269	-9.92020014585449	1.3729313077525e-06	5.53947936345355e-05	5.76593506165396
NIPSNAP2	-2.06320632442867	7.35859853107382	-9.91684798596865	1.37729473715911e-06	5.54503043854081e-05	5.7626382092485
OBSCN	-4.76034396923612	4.74164700782086	-9.90777653698792	1.38917868497868e-06	5.58076978207886e-05	5.75371144162935
PDCD2L	-1.75875186389241	9.28632208839867	-9.9003890546785	1.39893900975314e-06	5.60026228910085e-05	5.74643639562553
MMP7	4.44682671170946	3.46966663990949	9.89792873050195	1.40220612721785e-06	5.60026228910085e-05	5.74401244277054
TMEM119	5.58804374292057	8.00982515707536	9.89598679816717	1.40479072352206e-06	5.60026228910085e-05	5.74209883899831
CAP1	1.93071495792039	9.01347442009973	9.89467691213204	1.40653703106334e-06	5.60026228910085e-05	5.74080787231172
TARSL2	-2.26644426334812	10.2824121087203	-9.89274440171546	1.40911772037182e-06	5.60026228910085e-05	5.73890299597797
FABP7	-7.8935343282671	5.60228062922048	-9.88374243232279	1.42120710358145e-06	5.63624013728029e-05	5.73002537916865
RAB27A	2.1831716381115	10.2901034935462	9.87321081031577	1.43549419992212e-06	5.68076169521417e-05	5.71963009454796
CACNG6	-2.03986176708714	7.68518342707692	-9.85524507261233	1.46022832633588e-06	5.76634845463701e-05	5.70187413355566
TMEM14A	2.36348614863794	10.1081215670241	9.84952939645273	1.46819424446822e-06	5.78412936330231e-05	5.69621915955231
CAVIN4	-7.39883905309518	8.24444051333741	-9.84755000087361	1.47096393290878e-06	5.78412936330231e-05	5.69426010562154
RERG	2.17393577457505	7.35468754449692	9.84440864786252	1.47537117799342e-06	5.78919430519195e-05	5.69115031672698
CNBP	-1.52231808942376	14.9094088707925	-9.83851905838293	1.48367290178291e-06	5.79973875919423e-05	5.68531752819598
ST6GAL2	3.85081210635312	3.45039836592479	9.83806987031187	1.48430814149637e-06	5.79973875919423e-05	5.68487254491299
CMTM3	2.61582658501005	14.3967026147729	9.82134941326387	1.5081659361093e-06	5.8805797844934e-05	5.66829575573596
SLC47A1	-3.9515678703948	10.4669710020883	-9.81723452798768	1.51410106897605e-06	5.88189794205296e-05	5.66421238574852
MYO1B	2.4819453246312	7.57660876356641	9.81672189272152	1.51484225016235e-06	5.88189794205296e-05	5.66370357029348
CARM1	-1.55506023395107	8.29618413875507	-9.79486785969598	1.54680942407729e-06	5.99348286239553e-05	5.6419904317761
SAR1B	-2.25836039070993	12.9392402554392	-9.79140085217987	1.55194792557531e-06	6.00086531222453e-05	5.63854183008567
KIF7	2.14403168443789	10.0655433024595	9.7797566814243	1.56934229384904e-06	6.05550789476884e-05	5.62695155381734
KPNA4	-1.90656934331497	12.2548625146028	-9.76636295435837	1.58961290280264e-06	6.11845228147262e-05	5.61360470008029
AGAP2	-1.8076382777964	5.33775551429136	-9.76463542324782	1.59224808833582e-06	6.11845228147262e-05	5.61188203560511
SLC5A9	-1.60751895118737	6.81206275028812	-9.75233014329819	1.61115667877192e-06	6.17831982603449e-05	5.59960361698378
YWHAQ	1.63152862022935	14.2829041815453	9.74760138952365	1.61848784730198e-06	6.19363596823191e-05	5.59488154225428
TNFAIP6	3.60979109348076	9.72890939153148	9.73961054669303	1.63095896161998e-06	6.20539562290839e-05	5.58689738341691
VWA8	-2.00587868394118	8.37405156920474	-9.73931157648849	1.63142758125191e-06	6.20539562290839e-05	5.58659855099375
FGGY	-4.03559605113149	11.8084335191539	-9.73791165301769	1.63362383504537e-06	6.20539562290839e-05	5.58519916487588
HOXC8	-2.45627612354589	6.20314533826331	-9.73707718210758	1.63493451487187e-06	6.20539562290839e-05	5.5843649297461
P2RX5	-2.8687879443277	5.485406189254	-9.73324914136949	1.64096178712871e-06	6.2155613814508e-05	5.58053716127084
RIC3	-4.39775249130152	3.7592176334627	-9.72821269350469	1.64892855072037e-06	6.23150994208887e-05	5.57549904622532
ITGB2	1.60045506411726	8.71420722360792	9.72634893997647	1.65188733378649e-06	6.23150994208887e-05	5.57363409205116
PTMA	1.65851976194336	16.7234094427761	9.69965888192351	1.69489844941169e-06	6.38079416249107e-05	5.54689219757476
RRP15	-2.74521825204546	8.22262527338852	-9.69721416158384	1.69889860217931e-06	6.3829064891595e-05	5.54443948698446
SDHA	-1.72143421421159	10.6013678007101	-9.68671739303766	1.7161909283179e-06	6.41752669499759e-05	5.53390221652173
MYOD1	-8.20518097742336	9.84305676650689	-9.68568231446711	1.7179064536594e-06	6.41752669499759e-05	5.53286259943678
SIM2	-4.16151702627776	3.97437074663498	-9.68533264963857	1.71848640485657e-06	6.41752669499759e-05	5.53251137932564
VAV1	2.26974625252449	6.58018983906468	9.67904805767389	1.72894636875835e-06	6.44362341448896e-05	5.52619692984359
NAT1	2.42158844382429	9.44720902364276	9.6752601897478	1.73528426199403e-06	6.45428374801787e-05	5.52238932285111
TMEM182	-5.04807087210941	8.49903362800318	-9.66681939294162	1.74949856005563e-06	6.49413865492649e-05	5.51389981983469
FYN	1.69612017765728	8.48749871180635	9.66242410879542	1.75695031562028e-06	6.50878200756736e-05	5.50947659155662
STX16-NPEPL1	-1.66572958845497	7.94394945999622	-9.65632051887568	1.76735564157257e-06	6.53057851910542e-05	5.50333126147873
SOAT1	1.81481793194595	6.71340009151201	9.6548507852816	1.76987122581359e-06	6.53057851910542e-05	5.50185096684136
SCHIP1	-3.64629915772873	10.918197193413	-9.63881012854314	1.79758090415502e-06	6.61966301212643e-05	5.48568216157162
ACTR3	1.40041170109025	9.34429303011653	9.62963932797544	1.81363486846288e-06	6.65475062611639e-05	5.47642747607291
LCP2	2.21126841732413	9.71068911609965	9.62927260298507	1.81428007371492e-06	6.65475062611639e-05	5.47605723583066
ENTPD1	2.22420492094317	7.66080810906509	9.61575027111558	1.8382460541903e-06	6.72935833644418e-05	5.46239664009413
GNB4	2.19594775923595	8.00301200140718	9.60431663399783	1.85877891193956e-06	6.79112925307051e-05	5.45083294635663
CACNG8	-3.30426970767048	3.40313574393347	-9.59449689432725	1.87661265074726e-06	6.8384208374738e-05	5.44089187521006
APEH	-1.44962294655614	7.06853942986961	-9.59313977367416	1.87909193271101e-06	6.8384208374738e-05	5.43951728532727
LDB3	-8.76461122893244	7.59293427075299	-9.59009646474324	1.88466462010281e-06	6.84527893328927e-05	5.43643418295381
SAT1	2.66822071146875	13.0165944960349	9.57905291338137	1.90503821304888e-06	6.90576352230218e-05	5.42523903197346
ACLY	1.75065761699115	9.08473912902448	9.57522484272894	1.91215619141142e-06	6.91805436892708e-05	5.42135577580666
HAVCR2	3.92437018273171	4.30113054243089	9.56308412083233	1.93492283607169e-06	6.98680308122385e-05	5.40903104559759
HSF2	-2.0504263584134	10.7327390191264	-9.55983041238648	1.94107425321439e-06	6.99540546401146e-05	5.40572569897546
OXR1	4.29399460239972	6.03479016742937	9.55336274151186	1.95336518909532e-06	7.02605773442036e-05	5.39915246241569
SEPT8	2.44764888007083	7.93734432005054	9.53544830440605	1.98785318885739e-06	7.13627759868339e-05	5.38092531346402
TADA2B	-2.12431802043844	9.1153562503143	-9.52941070905007	1.99962519943125e-06	7.16468025124402e-05	5.37477559281625
AGL	-4.198003781325	8.3385641106106	-9.5191374301203	2.01983048171644e-06	7.22313174193778e-05	5.36430371219263
UQCRC1	-2.55683825230936	11.0787126372817	-9.51431953367672	2.02938260034412e-06	7.2433348196898e-05	5.35938928272256
HBS1L	-1.55917938691785	8.85410369837067	-9.51225314815999	2.03349452513707e-06	7.24408030451901e-05	5.35728082981758
MFSD1	2.20337266743393	13.0958894332612	9.50982574395102	2.03833642032341e-06	7.24599227005333e-05	5.35480349880135
ACTA1	-6.16672607678627	15.1189700702938	-9.50521010528044	2.04757775947358e-06	7.24599227005333e-05	5.35009140580766
FZD1	1.95236185978918	8.81155563154782	9.50505883841141	2.04788139291156e-06	7.24599227005333e-05	5.34993694414612
NDRG2	-4.85021618389484	13.1887015073064	-9.50417941753082	2.04964759794073e-06	7.24599227005333e-05	5.34903890728143
LRRC20	-4.13725824839011	7.41488354721144	-9.50016424768775	2.05773262684777e-06	7.25313388497714e-05	5.34493782286794
XYLB	2.83620843565692	3.80361006707221	9.49929694396615	2.05948359772789e-06	7.25313388497714e-05	5.34405176281785
CASQ2	-6.20993636139012	7.07216711045622	-9.49712941980745	2.06386662822656e-06	7.25480390528126e-05	5.34183705574773
FBLIM1	2.64798030764067	11.4303045811109	9.48772197467594	2.08300765460722e-06	7.29746526073889e-05	5.33221972709917
MALSU1	-1.45907488576177	13.3943151807163	-9.48730197855484	2.08386669622393e-06	7.29746526073889e-05	5.33179016724828
MAF1	-1.39791932872593	10.3799359643719	-9.48511994881929	2.08833592748339e-06	7.29934365613781e-05	5.32955818425416
GPSM1	3.31516862151935	11.8402382830344	9.4812539661358	2.09627983990112e-06	7.31314197990345e-05	5.32560260068614
RBM24	-7.15729194658226	8.14512347426361	-9.47936941960177	2.10016415694426e-06	7.31314197990345e-05	5.3236738679396
APH1B	1.49927949335979	8.31884525215691	9.4716687664264	2.11611780763301e-06	7.35489635012521e-05	5.31578919466831
PCK2	2.53571398186717	11.9285680494236	9.45027367521609	2.16113831055485e-06	7.49733215773794e-05	5.29385356034806
DNAJA4	-3.99313040381615	6.43849048514428	-9.4422079538448	2.17837995130803e-06	7.53835291278981e-05	5.2855728678494
MRPS17	-2.119164022384	6.28681639141475	-9.44094838042908	2.18108594513369e-06	7.53835291278981e-05	5.28427916973098
KIF1C	-2.7719370724915	9.69414866320514	-9.43522946357581	2.19341817950728e-06	7.56688502075375e-05	5.27840343081386
GOLT1B	1.5619305364177	9.72688661582956	9.43266210529048	2.19897905039644e-06	7.57199465219999e-05	5.27576466685633
GYS1	-2.88189720694948	8.46830170175898	-9.42700703776116	2.21128200515167e-06	7.59634916703971e-05	5.26995011858449
ULK4	1.63930153649694	8.40261015895259	9.42565361164927	2.21423755353905e-06	7.59634916703971e-05	5.26855807562231
FGF6	-4.39922219052438	3.92341938317192	-9.4179545509755	2.23113231120629e-06	7.64018739778392e-05	5.26063604370587
TUBA4B	-3.82973943466205	8.48657042508945	-9.41552916217299	2.23648355261268e-06	7.64440787044041e-05	5.25813925154825
WIPF1	1.77969375138503	5.13334676963283	9.41072294755135	2.24712898060092e-06	7.6666753455796e-05	5.25318989623467
DDR2	2.53105400714472	9.62811637153648	9.40540624316723	2.25896931897865e-06	7.69293037802638e-05	5.24771229740504
TP63	-5.82225575798056	7.15946693529175	-9.40034923265284	2.27029427345057e-06	7.69358374199923e-05	5.24249976395168
ZNF556	-4.71787729300674	3.45559483450675	-9.39942328956186	2.2723745599847e-06	7.69358374199923e-05	5.24154508166902
DPT	3.17407234797055	12.6789908110102	9.39796704172069	2.27565045852154e-06	7.69358374199923e-05	5.24004347054638
LIPA	2.30584387559981	13.4322273173885	9.39792630402534	2.27574217368404e-06	7.69358374199923e-05	5.24000146094507
ESRRG	-3.58028373423124	3.54589149349807	-9.39151528340581	2.29022587923428e-06	7.70643413583485e-05	5.23338831269565
VDAC3	-2.03842261367892	13.5110830213461	-9.39133018283452	2.2906455419515e-06	7.70643413583485e-05	5.23319731826178
ZNF784	-2.47294320121328	9.87502825170106	-9.39073310840511	2.29199980764054e-06	7.70643413583485e-05	5.23258120995647
CLIP1	-2.62017245086341	11.3067151032767	-9.38366555425465	2.30809651108685e-06	7.74652282925351e-05	5.22528577799506
PPP1R1A	-6.97754339264658	7.71917658505237	-9.37437459945491	2.32944435390523e-06	7.78376937324646e-05	5.2156880283483
TRIM63	-4.42226984900339	8.22396479684363	-9.37358057986768	2.33127870455221e-06	7.78376937324646e-05	5.21486740845881
TWIST1	4.25326812276496	10.7135968914977	9.37336554979296	2.33177573896823e-06	7.78376937324646e-05	5.21464516436964
YY2	-1.52269332955395	5.34676577495024	-9.3705708533698	2.33824606904418e-06	7.79135494460684e-05	5.21175630846285
CD109	4.13234609266088	7.37590532733044	9.36682100426704	2.34695846605798e-06	7.79496457489728e-05	5.20787894952349
CAMK2G	-2.44399952041655	8.0242724480867	-9.36649005194365	2.34772909340926e-06	7.79496457489728e-05	5.20753667913903
TRIP6	2.16125791543153	13.935884451667	9.35419755956641	2.37654809438198e-06	7.87655939852314e-05	5.19481640208399
SCN1A	-4.81929169993623	4.52692257005775	-9.3512261510698	2.3835719438324e-06	7.88575673396246e-05	5.19173942259546
CISD1	-2.38809391594371	9.29061321887069	-9.34585815251877	2.3963181514847e-06	7.9138193757217e-05	5.18617856635218
PPIP5K2	1.5536617700769	10.2182963079162	9.33662936957108	2.41840523784721e-06	7.97257570416417e-05	5.17661177815294
AKAP1	-2.61637661286038	7.40445846188308	-9.32940356865653	2.43585307859262e-06	8.01585693948209e-05	5.16911564180826
P3H1	3.00000329363498	8.34567827053466	9.32640773507182	2.44312707550902e-06	8.0255643400792e-05	5.16600625987642
CD53	2.58514477400856	8.23831549742624	9.32212732703402	2.45356106482541e-06	8.04559953412714e-05	5.1615621227568
FUNDC2	-2.45950806137576	7.11649193213296	-9.31722479980809	2.46557108320409e-06	8.07072298135238e-05	5.15646991107523
PSMD8	-2.06701644830892	8.88075951180494	-9.30384750833348	2.49866851432823e-06	8.16466331442465e-05	5.14256329870471
EIF4A2	-1.45996891374528	13.9303279195659	-9.27302613678306	2.57677800564083e-06	8.39416519957973e-05	5.11045683288845
TUBA3C	2.47044401870747	9.47007321967982	9.27257165983158	2.57794944168128e-06	8.39416519957973e-05	5.10998272137716
MSRB2	-1.37598388452467	12.5264824466527	-9.26960595583555	2.58560791129273e-06	8.40435776420193e-05	5.10688840172507
COQ9	-2.32889345914196	11.2251357658398	-9.25966907087752	2.61144913150424e-06	8.47351326585991e-05	5.09651438365861
RCSD1	-3.033572374647	9.93068888892926	-9.24608828594732	2.64722142348903e-06	8.56468701543257e-05	5.08232071961332
EFHD2	2.10534734354591	11.6509841985729	9.24541933705802	2.64899716786095e-06	8.56468701543257e-05	5.08162112059225
BTG3	2.36612472665189	11.0903157394704	9.24227439821249	2.65736286642929e-06	8.56468701543257e-05	5.07833150464749
ARF4	2.29546342965983	13.203118791902	9.2420329506155	2.65800631513425e-06	8.56468701543257e-05	5.07807891007349
GAS2L3	2.94385406249472	5.7677917881759	9.21163240298201	2.74039156422598e-06	8.81484704194699e-05	5.04622963674467
EXD3	-1.97993582602292	7.1338271829029	-9.19757857834513	2.77941168811834e-06	8.91544993293643e-05	5.03147569708261
IFI16	1.78734563752171	9.4535941991165	9.19691301543464	2.78127452110463e-06	8.91544993293643e-05	5.03077650058833
LAPTM5	3.33009112550924	10.2825803256184	9.1888717494849	2.80388862070849e-06	8.97244358626716e-05	5.02232546133545
GPAT3	-3.17401311443937	7.89813744370841	-9.18213289752931	2.82299390734937e-06	9.00281850240819e-05	5.01523834311493
PTPRD	4.0498809757032	4.62219528086961	9.1817781103826	2.824003674867e-06	9.00281850240819e-05	5.01486509749431
MBOAT2	2.56631326848602	7.09706702364814	9.18039891907153	2.82793275156464e-06	9.00281850240819e-05	5.01341403426655
OLFML2B	4.39902079219005	9.10694431534307	9.17508533176682	2.84312585950174e-06	9.03568766307402e-05	5.00782180870043
SCGB1D4	-3.46918481929084	2.87236324814573	-9.16910273785448	2.86033807849642e-06	9.07485038237497e-05	5.00152218895956
PDHX	-2.41846983078178	9.69203326820336	-9.16685454496377	2.86683548193587e-06	9.07695289891021e-05	4.99915395557419
CASTOR3	-3.17520321389193	6.96448678938938	-9.16416410243581	2.87463209876559e-06	9.07695289891021e-05	4.9963192083343
TRIP10	-2.4535701992721	9.97003134109714	-9.16380565553002	2.8756725778875e-06	9.07695289891021e-05	4.99594148222378
CELSR2	-1.91669939529368	4.46151854577882	-9.16013482862997	2.88635162862763e-06	9.09519290786567e-05	4.99207249381903
L2HGDH	-2.09272911883394	5.99585871486708	-9.1558200514412	2.89895916248754e-06	9.11943763657096e-05	4.9875231040909
EXOC6	-1.89047684850204	9.21981215163862	-9.1378381050716	2.95214943322345e-06	9.27104796626519e-05	4.96854372968442
MPEG1	2.17039660435351	11.346062454278	9.12893754310466	2.97886866355651e-06	9.33915581006904e-05	4.95913771114986
ZADH2	-2.00349219241124	7.9953872977309	-9.12140197982704	3.00169565012772e-06	9.3948518155768e-05	4.95116811302295
ITPR2	1.94562866753196	9.19086124593479	9.11244428850427	3.02907813203975e-06	9.46459429809054e-05	4.94168719539161
TRPC7	-2.82373447791167	4.923999389925	-9.10882799306154	3.04020946462226e-06	9.47287365247875e-05	4.93785742661563
CHST9	-3.86240715883993	3.06625131953446	-9.10711170601922	3.04550791855623e-06	9.47287365247875e-05	4.93603937388623
TXNDC5	2.42330535118588	8.78359650829122	9.10661615202484	3.04703963929408e-06	9.47287365247875e-05	4.93551438236255
SGF29	-1.52982369317993	8.88814870430949	-9.10385701241114	3.05558325314638e-06	9.48354936093592e-05	4.93259089745855
SCRN3	-1.5041642440629	8.34381949545234	-9.09828964578641	3.07290182625557e-06	9.52137861357318e-05	4.92668962679238
SNX7	2.36495089972222	9.61201518791614	9.0963847945257	3.07885176571423e-06	9.52391479527601e-05	4.9246698283236
PYGL	1.95236433119295	7.81173346433888	9.08971238661896	3.09979242143412e-06	9.57273666253199e-05	4.91759194779433
DCUN1D2	-1.85742303570679	7.63628861358672	-9.08802322833909	3.1051181782096e-06	9.57325471554321e-05	4.91579944310634
RAB8A	1.88834122753105	10.3010141543573	9.08081537812599	3.12795582340869e-06	9.5908741404263e-05	4.90814742626766
SOS2	-1.96432142931106	9.02417790985782	-9.07938587004204	3.13250678250289e-06	9.5908741404263e-05	4.90662921664251
TMSB4Y	2.121316102012	14.072449018016	9.07936685960379	3.13256735227544e-06	9.5908741404263e-05	4.90660902523475
PSMA4	-3.18271719628782	5.57091772081725	-9.07898170658745	3.13379477482297e-06	9.5908741404263e-05	4.90619993796719
RAB8B	1.47277210362847	8.44856814329004	9.07807994775164	3.13667058364158e-06	9.5908741404263e-05	4.90524208435957
TBC1D2B	1.85375075725061	11.8156009459559	9.07574752988049	3.14412222927014e-06	9.59784680514043e-05	4.90276420234587
HACD4	2.60439219136404	5.37767816018562	9.07145593269272	3.1578833885319e-06	9.61740283296311e-05	4.89820354500301
NECAB3	-1.85161363666307	8.32346953028145	-9.07052033492296	3.1608920948855e-06	9.61740283296311e-05	4.89720904772321
NDUFAF3	-2.28628217649963	9.74996611750901	-9.06891018558976	3.1660773260407e-06	9.61741328499434e-05	4.89549732989206
YBX3	-5.0739158225031	11.7536641517589	-9.0655706205132	3.17686134951356e-06	9.62087802814097e-05	4.89194628422311
BAG3	-3.04416187306622	11.6568009824226	-9.06420238855712	3.18129112076433e-06	9.62087802814097e-05	4.89049108817372
AC093512.2	-3.55939558343812	9.78105043392639	-9.06374639925536	3.18276891663715e-06	9.62087802814097e-05	4.8900060751368
GPM6B	3.35722980940503	3.53178532438835	9.06161703238799	3.18967976837009e-06	9.62609048795917e-05	4.88774090062447
ATP6V0E1	1.73553245242657	13.3998392602374	9.05253941523042	3.21932455365794e-06	9.69271563721547e-05	4.87807927306824
RAF1	-1.43451570458851	9.76776621652342	-9.05111967668127	3.22398800042912e-06	9.69271563721547e-05	4.87656745447563
AC074143.1	-2.33349597694522	6.0472990530147	-9.05007515984284	3.22742363351248e-06	9.69271563721547e-05	4.87545506534407
COL18A1	2.1893648354439	14.4089550570383	9.04672129423022	3.23848210967299e-06	9.71021453239592e-05	4.8718825329765
ADD1	-1.71252683011137	7.42440315778576	-9.04187075123631	3.25454835642085e-06	9.71870591198163e-05	4.86671376156512
ARNTL2	3.17991995679118	5.92701254170992	9.04170851508647	3.2550872185507e-06	9.71870591198163e-05	4.86654084113568
TXNIP	-2.5357860239004	13.2445120391894	-9.04016768059872	3.26020988464199e-06	9.71870591198163e-05	4.86489840223027
PSMD11	-2.18701978353371	10.2992673779313	-9.03955189373357	3.26225958144642e-06	9.71870591198163e-05	4.86424194351599
AL645941.2	1.91733077407532	9.46518449310763	9.03175922617504	3.28831940920439e-06	9.76606527572694e-05	4.85593131616051
BTNL9	-2.7489341184092	7.20259459605534	-9.03165175476776	3.2886803864921e-06	9.76606527572694e-05	4.85581665906343
DNAJC1	1.87016088049617	9.43913905154131	9.02764673421784	3.302163275485e-06	9.78336485973038e-05	4.85154303568894
COTL1	2.71787340110354	7.56017727014678	9.02679204065711	3.30504836586797e-06	9.78336485973038e-05	4.85063081358468
TMEM56-RWDD3	-3.91032116969932	4.01091734789652	-9.02230586887479	3.3202367908508e-06	9.81267433729155e-05	4.84584148637616
KIAA0408	-3.7613789848243	8.52846913613421	-9.01672435330241	3.33923955629181e-06	9.85314565417742e-05	4.83987999102961
CLMP	3.30397688056649	7.87482390017366	9.01256378854473	3.35348141488851e-06	9.87946270798901e-05	4.83543415710488
DMXL2	1.63937537190958	7.66911999554486	9.00884755577956	3.366258094974e-06	9.89098235134142e-05	4.83146165732653
KYNU	3.17387702178168	7.41650180413214	9.00832757933001	3.36805002481023e-06	9.89098235134142e-05	4.83090571374798
KIF25	-3.18131000581853	3.22671142312148	-9.00312067224695	3.38605118338731e-06	9.92813743501872e-05	4.82533714928386
GYG1	-2.72229659405009	10.4699861799786	-8.99205214357569	3.42466512271515e-06	0.000100255180879484	4.81349081069312
NUDT5	2.52356007793333	11.5005538787417	8.97232404276793	3.49468032197252e-06	0.000102143727206	4.79234590090424
CDC14B	1.91374507377432	8.61624157711384	8.95879437045041	3.54359530557041e-06	0.000103410579986457	4.77782195805812
ROR2	4.16582560673864	10.303844915609	8.95722004837237	3.54933521071823e-06	0.000103415481178854	4.77613074512354
ARSA	2.08322639462782	12.358521426034	8.95448992445866	3.55931306943763e-06	0.000103439790656031	4.77319732197411
GM2A	1.93955586427202	8.83959418414763	8.95388345859447	3.56153366960595e-06	0.000103439790656031	4.77254559355099
KLHL41	-9.00137741350588	11.9567083691777	-8.95242246684614	3.5668893329666e-06	0.000103439790656031	4.77097541092194
CFL1	1.72665469201132	12.3288631379884	8.94735707755453	3.58552573890322e-06	0.000103808631390662	4.76552978053031
VGLL2	-8.61983439724154	6.65021325574863	-8.94593027439735	3.59079425392268e-06	0.000103808631390662	4.76399540510698
DOK2	1.8893466969602	7.38616951522636	8.94303342059103	3.60151685927553e-06	0.000103822022941433	4.76087951427656
FXR1	-2.14163839322509	11.6827415814923	-8.94278305976091	3.60244519257989e-06	0.000103822022941433	4.76061018339329
GOLM1	2.84653218017803	9.35383335506692	8.93974966226101	3.61371364722088e-06	0.000103985310530883	4.75734644000501
UBE2D4	-1.86347441366692	12.7966388693454	-8.93579806509928	3.62845047892938e-06	0.000104176233414691	4.75309337833868
CD86	3.0222445654989	8.88964440543104	8.93496261157134	3.63157451612637e-06	0.000104176233414691	4.75219398665819
TFEC	3.50094545600106	6.95063557456525	8.92700325283741	3.66148410528003e-06	0.000104872137336416	4.74362195197073
CCR5	1.26130786227223	5.89396102021855	8.92297468780825	3.6767244818471e-06	0.000104904407442916	4.73928084387276
AC068631.2	1.66927656824832	11.9732860506721	8.92242530063967	3.67880818897966e-06	0.000104904407442916	4.73868870704276
SDC1	5.74048516668662	6.80527376719489	8.92222523628457	3.67956730847729e-06	0.000104904407442916	4.73847306742018
LOXL2	2.27318334352787	8.17454873335003	8.91452455693382	3.70891627068157e-06	0.000105529972881697	4.73016980016142
NDUFA7	-2.10505636038928	14.4810791777029	-8.91348934084288	3.71288105020196e-06	0.000105529972881697	4.72905311908351
HEXIM2	-2.49096086733126	7.01549227546092	-8.9105273583372	3.72425060944022e-06	0.000105691271118059	4.72585744726582
CDC37L1	-2.61415667152251	10.5114054833176	-8.90820051852206	3.73320869299354e-06	0.000105768435232004	4.72334640475179
UBE3A	-1.38903756298629	9.22660322951745	-8.9068633827065	3.73836710733806e-06	0.000105768435232004	4.72190316708459
EXT2	1.51220551041152	9.21554733611007	8.90074488613036	3.7620700442642e-06	0.000106277047216961	4.71529685334281
CLTCL1	-3.23998434937532	7.88388792793403	-8.89666011584899	3.77798518868473e-06	0.000106564445443752	4.71088429621048
HS3ST5	-4.81779547290096	4.57645129669779	-8.88406676511598	3.8275135210463e-06	0.000107633907403974	4.6972697081432
NRG4	-5.54255385989504	6.8390541867078	-8.88350673962943	3.82973235625833e-06	0.000107633907403974	4.69666389378941
MYD88	1.58842999558094	7.829910714672	8.88260749647297	3.83329810312645e-06	0.000107633907403974	4.69569105985412
DAG1	-2.26320129684021	7.63024577053863	-8.87549015715	3.86164783255743e-06	0.000108266138628801	4.68798835966069
SOGA1	1.76075354212061	5.78189898086224	8.87120060165697	3.87884385715442e-06	0.00010858422622743	4.68334352091539
SLC22A17	1.74816033548423	13.0654936163531	8.86754383538669	3.89356881219652e-06	0.000108832284871035	4.6793824016252
EDEM2	1.58684429272722	7.5028295846532	8.86429424932342	3.90670509168186e-06	0.000108835173014589	4.67586120803481
MYO9B	1.53738983342059	7.65876179862568	8.86371553426985	3.90904956104295e-06	0.000108835173014589	4.67523400972226
HLA-DMB	1.97327867034114	10.0726508609755	8.86316925482328	3.91126403021181e-06	0.000108835173014589	4.67464193304084
MAP4K4	1.51880048068212	10.5098695239973	8.85744971733629	3.93453145748467e-06	0.000109318718339694	4.66844107063466
DNASE2	1.61355037233563	11.6032681424667	8.84962697960375	3.9665985206436e-06	0.000110044945505449	4.65995460543081
RASSF2	2.86688130000856	11.855985438408	8.84307946691922	3.99365636599676e-06	0.000110630242019254	4.65284675478378
CDH11	3.98240563136598	9.17195379907965	8.83922918349775	4.0096613385811e-06	0.000110858768164292	4.64866491552534
PLXND1	1.41734016280322	8.21778129849875	8.8371561945172	4.0183072322517e-06	0.000110858768164292	4.64641278885633
FAM227B	-3.15094252343605	4.75229940437629	-8.83538890006647	4.02569413989253e-06	0.000110858768164292	4.64449242594024
USP2	-4.79274354262399	6.91545286311325	-8.83128647952641	4.04289826867069e-06	0.000110858768164292	4.64003345448665
KAT14	-1.30736498764195	7.9444568681003	-8.83097996531251	4.04418688428326e-06	0.000110858768164292	4.6397002311876
ADAMDEC1	4.9541156199271	4.39748449654144	8.83081300347297	4.04488899573399e-06	0.000110858768164292	4.63951871655023
BACE1	1.66190965504561	10.2232209716152	8.83027929267803	4.04713425549764e-06	0.000110858768164292	4.63893846707162
CD47	1.639421286948	12.1158294470016	8.82967218930743	4.0496899146223e-06	0.000110858768164292	4.63827838982118
CALM1	-2.45874552077084	12.8747094702491	-8.82778737126722	4.05763540566444e-06	0.000110912685020813	4.63622886795669
PNP	2.53178113608499	7.79990312199514	8.82497209660567	4.06953479586644e-06	0.000111074361487178	4.63316690377639
RAB32	2.3887410720556	9.48844673013204	8.81910298442001	4.09446392627685e-06	0.000111590676169895	4.62678089460022
CASP5	2.01289464578176	12.1862028697144	8.8167130707889	4.10466257766184e-06	0.000111704600353965	4.62417948682165
CNN2	2.95511656731639	10.5189856521509	8.8149775536818	4.11208596140113e-06	0.000111742775173653	4.62229001853456
SEC14L5	-4.73533348291374	4.27254495669244	-8.810801934473	4.13000626630625e-06	0.000112065667109129	4.61774272846321
SAXO2	-2.65253482475906	7.40788160005783	-8.79071037156504	4.21742593960414e-06	0.00011427069407161	4.59583775533013
PNPLA4	-2.00545703620066	10.0491140792184	-8.77565340398787	4.28425634266902e-06	0.000115710193582624	4.57939453165625
TMEM165	1.92584908120719	10.0257556528751	8.77417317962732	4.29088813217084e-06	0.000115710193582624	4.57777676416556
BTK	2.75519091460896	6.26963940958665	8.77315894633652	4.29543859453368e-06	0.000115710193582624	4.57666815724315
PIK3AP1	3.02670997485517	5.4639570316112	8.77314714765856	4.2954915613377e-06	0.000115710193582624	4.57665526008221
ANKRD50	2.28863339035197	6.8841849223621	8.76493313257407	4.33253869398141e-06	0.000116539011826514	4.56767301214999
TWF1	2.09644110649125	9.10015331180143	8.75332699881438	4.38547765307912e-06	0.000117664933082926	4.55496949849279
OSTC	2.51417096946163	9.32016432861431	8.75297891574628	4.3870761688246e-06	0.000117664933082926	4.55458828826475
MOB1A	1.3450181449328	8.61857198996995	8.74607676804025	4.41890415299752e-06	0.000118347562885475	4.54702666975567
COLGALT1	1.72370781813212	10.0922717114776	8.73865365295264	4.45341447572369e-06	0.000119099960618778	4.53888879710855
RMND5B	-1.79823132869931	8.60563223933091	-8.73458565045222	4.47245077393818e-06	0.000119436958797543	4.5344266700165
SH2B3	1.86950911088547	6.99862712174893	8.73077893058109	4.49034441854156e-06	0.000119596249571015	4.53024958390623
AC015802.6	-2.67678742754975	5.01147669247275	-8.73057543951721	4.49130312235978e-06	0.000119596249571015	4.53002625227041
PDIA3	1.91394449956877	11.2026994733827	8.72680126286096	4.50912466992118e-06	0.000119898787784724	4.52588331012508
ALDH1L2	3.00952358637977	8.23273061212424	8.72122853035227	4.53557944462671e-06	0.000120429691691376	4.51976337329829
SAMHD1	1.96785880344363	13.7426082246131	8.71899475111799	4.54623086124055e-06	0.000120540063978035	4.51730934566925
NME9	-4.99102454743851	4.17859409674659	-8.71572489688682	4.56187162886217e-06	0.000120782221728505	4.51371615110203
FOLR3	2.32777915054895	8.16730600040194	8.6977614323661	4.64884513726485e-06	0.000122909637817145	4.49395650616934
PPP3CB	-1.97735987270837	7.89139973773707	-8.69482654320869	4.66322523130868e-06	0.000123114452763996	4.49072495840844
RNF115	-2.97693558457193	7.18081385886925	-8.69303848697603	4.67200984407598e-06	0.000123171168616548	4.48875572484444
GATM	-2.3413412181605	7.1130637454393	-8.69072447194412	4.683405135287e-06	0.0001232964529233	4.48620674355741
RGS19	2.62334006575332	11.5981680540209	8.67177096464312	4.77788459138903e-06	0.000125605577926601	4.4653076283267
LIPT2	-2.68064136925964	5.85631002437162	-8.66619616820039	4.80606605544935e-06	0.00012600289352485	4.45915341768183
KRTAP24-1	-2.06662049530941	2.62890687780146	-8.66609563980005	4.80657589523672e-06	0.00012600289352485	4.45904241102781
FAM102A	1.92278249688335	6.49010887174011	8.66236809452466	4.82552201636156e-06	0.000126321140512934	4.45492558957903
KCTD12	1.70478994760939	9.14572028257819	8.65520536996007	4.86215615362149e-06	0.000127100870720021	4.44701075681644
YWHAZ	1.18675425973289	10.4455134192211	8.65117133850436	4.88292120824052e-06	0.000127464159810048	4.44255077070016
TACC2	-4.21841757768165	12.2946325483953	-8.64584557899853	4.91048293652716e-06	0.00012800360014318	4.43666004628932
BTBD1	-1.68882115533498	10.4063721117353	-8.64235936511158	4.92861610736334e-06	0.000128296093902754	4.43280239609343
RBM47	2.05947629029887	5.49576799000161	8.63905577875313	4.9458664376506e-06	0.000128564819443691	4.42914565276999
GNAL	-3.2089866202757	6.05290009090351	-8.63683469525146	4.95750109600869e-06	0.000128687021457233	4.42668648802812
MRPL19	-1.83636242213325	6.81321189664264	-8.63387108682023	4.97307158950379e-06	0.000128910906007249	4.42340439802834
GAL3ST1	-4.43963596381148	6.03011032690262	-8.62859115687302	5.00094346464765e-06	0.00012939583037355	4.4175547752498
AL096711.2	-3.51518105484841	6.33630416318801	-8.62768907908012	5.00572231725265e-06	0.00012939583037355	4.41655507174647
DNAJC19	-1.92899270949845	11.7648945238939	-8.62002071759082	5.04654697892139e-06	0.00013026969670206	4.40805335488373
CYP4B1	-5.90056902184184	5.80352671376601	-8.61469561579146	5.07510916175952e-06	0.000130722480571016	4.40214590423387
COL3A1	4.76386530066726	11.86350670276	8.61412615323049	5.07817394890639e-06	0.000130722480571016	4.40151398871475
ARRB2	1.61948304908939	8.31015831460572	8.61223564758932	5.08836286021226e-06	0.000130775940903621	4.39941590602687
FTL	2.21126313370898	15.1287598889136	8.61093512342255	5.09538493586004e-06	0.000130775940903621	4.39797236570184
MIS18BP1	1.97147127945869	7.97201056467501	8.60982466801294	5.10138907404211e-06	0.000130775940903621	4.39673965436743
ALKBH3	-2.26016398461304	5.83720936208486	-8.60658206516278	5.11896553846025e-06	0.000131045517784582	4.39313931120822
RHOC	1.59105680266984	11.6471661030585	8.59783865281205	5.16668737820123e-06	0.000132085010660351	4.38342574726233
UQCR11	-1.75984096635044	11.2530962037407	-8.5943075861695	5.18609672819913e-06	0.000132118664552195	4.37950059011777
JHY	2.87170252708078	5.27097072231034	8.59392570715425	5.1882005538246e-06	0.000132118664552195	4.37907601185815
ARAF	-1.36286549079802	8.44012738479443	-8.59371546840037	5.18935918418913e-06	0.000132118664552195	4.37884225898172
ARPC3	1.58631326467456	11.0254519083925	8.59196082588877	5.19904001505272e-06	0.00013218381188956	4.37689118639084
ITGB5	2.3107462359662	9.39632619022881	8.58518340249444	5.23661731991322e-06	0.00013295706902543	4.36935197920428
NCKAP1L	2.84044921529814	6.49636012538395	8.57747283009912	5.27972719259256e-06	0.000133868492752074	4.36076882198566
REEP3	1.86174901424523	11.3135490321808	8.57347688336583	5.30221993789021e-06	0.00013425539160606	4.35631818578316
RASL10B	-2.18911836170784	6.22358835942232	-8.56971318140589	5.32350051684201e-06	0.000134610585276005	4.35212467225771
YBX2	-5.18728844050078	10.6715917562176	-8.55831420914327	5.38851953373881e-06	0.000136069282375772	4.33941477391882
MAPT	-3.34469345350952	8.23914942020155	-8.55321829341364	5.41786457850883e-06	0.000136624411110223	4.33372834291913
COL4A5	-3.86966904868588	3.85782654302824	-8.54740386126011	5.45155918706222e-06	0.000137287569215569	4.32723676053175
PTPRC	2.30418294770283	6.03798608081977	8.54328844555091	5.47554539618605e-06	0.000137704773107335	4.32263988805779
MIF4GD	-1.60168902317441	5.94772342531498	-8.53641339911482	5.51587160182215e-06	0.000138531227239268	4.31495651601873
GLA	1.48782483596078	9.69856946534968	8.53461805619272	5.52645533027791e-06	0.000138609474229673	4.31294925837918
ARHGDIB	1.82423650334064	13.9442936296236	8.53267461224853	5.5379369699175e-06	0.000138710000218177	4.31077603118284
DMD	-8.28805902419494	8.08175322692487	-8.53052872216411	5.55064471108843e-06	0.000138840924309705	4.30837595373144
RAB34	2.21352542135559	9.609940570723	8.52879560219323	5.56093116522088e-06	0.000138911012687079	4.30643718176172
NOS1	-4.72647669668043	3.71259252737798	-8.52475446128163	5.58499666661599e-06	0.00013932464802741	4.30191527419753
ST3GAL4	2.0900250888166	8.66455612381724	8.5222799027503	5.59978873713196e-06	0.000139506146256603	4.2991454617546
ANAPC16	-1.52696858192816	12.9542950533974	-8.52032259887261	5.61151894207993e-06	0.000139610980650139	4.29695415748249
KCNJ18	-4.54117755324897	7.26812067007612	-8.51785511087462	5.62634470512128e-06	0.000139635331939001	4.29419109225264
FAHD2A	-1.57852346337524	5.21897919774407	-8.51765571347458	5.62754462771407e-06	0.000139635331939001	4.29396778088733
KCNN3	-3.21985612734618	8.35879058355941	-8.51350542235856	5.6525831547214e-06	0.000140069350269198	4.28931877585991
SNCAIP	3.94250376903677	3.50554820410115	8.50896840342418	5.68009315126113e-06	0.000140411151771903	4.28423446552888
FH	-1.82207556924955	9.26746502135242	-8.50873582749985	5.68150727266698e-06	0.000140411151771903	4.28397377512223
PTCD3	-2.13142146025171	10.488374306466	-8.50315443684498	5.71555839013506e-06	0.000140630019639899	4.27771595297755
BMP1	3.05332662821742	8.23129192531095	8.50300040982479	5.71650121666472e-06	0.000140630019639899	4.27754321151983
APOBEC3F	2.84005318691119	8.48789839456979	8.50253072023369	5.71937731132238e-06	0.000140630019639899	4.27701643849059
SSH2	-2.74539202551635	9.4636353942525	-8.50231943658588	5.72067159634285e-06	0.000140630019639899	4.27677946891149
MRPS9	-1.66106858500963	11.6727587884937	-8.49589152748791	5.76020007782808e-06	0.000141414435773134	4.26956782827201
ZNF181	-2.12851020877789	5.5377167455245	-8.48920672434553	5.80162286494466e-06	0.000142243223742897	4.26206327488827
MRPS25	-1.95475110437188	7.19187789826597	-8.48774903593928	5.81069836880912e-06	0.000142277785917015	4.26042619536097
ACPP	2.47385923357358	2.37781373960557	8.48632628561804	5.81957120367091e-06	0.000142307301106893	4.25882813378032
ANXA2	1.84073787284163	15.7540907821948	8.47835512245715	5.86955517764803e-06	0.000143340715917299	4.24987074583327
PTAFR	2.06426344732876	6.2722692871759	8.47030931370716	5.9204798724544e-06	0.000144330003488877	4.24082255606552
KEAP1	-1.44325076811692	10.5116480182728	-8.46950175446305	5.92561760013599e-06	0.000144330003488877	4.23991400341466
CEP19	1.95763381241194	8.49536768829521	8.46491572513172	5.9548859953393e-06	0.000144852796950849	4.23475311483523
NECAP2	1.71925870259222	9.97883324618206	8.46081067587792	5.98121778148534e-06	0.000145302882230848	4.23013157785939
SLC50A1	1.61727487816868	7.94960804502429	8.45805785099056	5.99894647858854e-06	0.000145363796836577	4.22703138282051
PROB1	-5.5011519989366	5.57069493632649	-8.45798918007732	5.99938945995787e-06	0.000145363796836577	4.22695403611265
PPP1R14C	-4.62256538051534	10.3130327071306	-8.45560411693571	6.0147970318672e-06	0.000145455638715368	4.22426733199732
DGKI	4.62813794592197	4.1832258810455	8.45497720566492	6.01885401580835e-06	0.000145455638715368	4.22356103301862
PTPN3	-2.96197378436497	6.07040798011669	-8.44548987269792	6.08061393718051e-06	0.000146686779773885	4.21286711854779
ORAI2	2.53051749001574	8.65007532987015	8.44472780223383	6.0856045488088e-06	0.000146686779773885	4.21200770823263
HAGH	-1.78225657961738	7.2942019059403	-8.44227075117875	6.10172545028988e-06	0.000146884597091284	4.20923638944128
NEDD4	-2.84672552333989	6.95540187766644	-8.43954071730529	6.11969175997473e-06	0.000147126268219082	4.20615640797
ST6GALNAC2	-2.99082605706676	7.63301118370602	-8.42762004205531	6.19881662082185e-06	0.000148835752241208	4.19269825746218
PPFIA2	4.66215404085855	4.76630476549049	8.42548690640282	6.21309225452139e-06	0.000148923193675643	4.19028837941248
KCTD10	1.4974972180604	9.34684293648743	8.42467931776674	6.21850620143445e-06	0.000148923193675643	4.18937588981886
ARPC1B	2.27817661122469	9.90231793503499	8.42305591048709	6.22940475614851e-06	0.000148991948806851	4.18754139813379
PTH2R	-1.74461657009167	5.13027053663142	-8.41162568904096	6.3067291950445e-06	0.000150647225045078	4.17461688068656
AC007192.1	3.91313161307173	8.96320109883052	8.40896311683713	6.32489036264129e-06	0.000150697350402962	4.17160419279748
IDH1	1.92437645565039	8.58821449427544	8.40893732071662	6.32506659288296e-06	0.000150697350402962	4.17157500085055
AP000781.2	1.7138567117762	9.56279943848563	8.40453541521907	6.35521703960561e-06	0.000151221574686	4.16659256765396
CLASP2	-1.57090127802073	8.82053978936325	-8.40030876332789	6.38431384825573e-06	0.000151600153768853	4.16180652289427
ST8SIA1	2.31704976198003	4.3165465527913	8.39819151170826	6.39894356741269e-06	0.000151600153768853	4.15940832652881
ARMC8	-1.74411343050711	8.96042440326111	-8.3976072687511	6.402986949288e-06	0.000151600153768853	4.15874647288395
KIAA0232	-1.87738105406412	8.73401239530936	-8.39748989435236	6.40379959885674e-06	0.000151600153768853	4.15861350202951
ENDOV	-2.12801294224428	2.02746480386024	-8.39302510229858	6.43479509984713e-06	0.000151996727002823	4.15355432735499
SAMM50	-2.10768698330827	11.3949526317837	-8.39271838530441	6.43693035690836e-06	0.000151996727002823	4.15320669869409
NIPAL2	1.87558024590769	7.27603959862878	8.38513083256933	6.48999766330325e-06	0.000153055091017673	4.14460382031534
MYOZ3	-4.7173695598166	5.70666041556372	-8.38342819086979	6.50197099899025e-06	0.00015308156903486	4.1426724804274
UNKL	-2.06134354789502	8.13036942863986	-8.38262659685818	6.50761626985476e-06	0.00015308156903486	4.14176310744941
MLYCD	-2.21886701909245	5.20946891251587	-8.38013273561536	6.5252134501625e-06	0.000153301217259514	4.13893348507197
COL4A4	-6.7822564023562	5.91328932638275	-8.37248911618346	6.57947060863431e-06	0.00015420684170549	4.13025654981415
CASP4	1.72314843117197	10.0712706806097	8.37236184461914	6.58037815898427e-06	0.00015420684170549	4.13011201897968
ARL15	1.52935523428885	6.95351846115857	8.37000048937694	6.5972412040173e-06	0.000154407057687971	4.12743012076861
REEP1	-3.02367913401458	7.44459982044349	-8.36194762516016	6.65510213890302e-06	0.00015556510793204	4.11827954777167
SLC47A2	-5.90990621294525	5.12560843186449	-8.3550585983503	6.70503763493308e-06	0.000156535218244475	4.11044584467975
SLC49A4	-2.12384505467923	8.71378002511748	-8.35340800011821	6.7170623346607e-06	0.000156618940868471	4.10856813449005
KLHL24	-2.09832459209593	9.46498309426087	-8.34237579776824	6.79803553905868e-06	0.000158308079805432	4.09601032781455
LDHD	-5.20134723242654	5.66661461120316	-8.33613707798101	6.84429403656283e-06	0.000159185585612288	4.08890298727151
UNC119	1.91557131446154	9.06081811232897	8.33471040963502	6.85492029877929e-06	0.000159202704736441	4.08727708470223
NR3C2	-3.01794359657872	6.52406419029006	-8.33306065828683	6.86723046204053e-06	0.000159202704736441	4.08539666780009
THY1	4.67003757765541	10.3817921639584	8.33182744862717	6.87644811945608e-06	0.000159202704736441	4.08399083813774
CYTH4	2.3180503819646	6.05569630100528	8.33144078447143	6.879341012857e-06	0.000159202704736441	4.08355001590891
RPP14	-2.08899506109101	9.88343110063919	-8.32090245556549	6.95869565555174e-06	0.000160639114415071	4.07152933009719
CD4	2.78410409656487	6.89619285266583	8.32089920858412	6.95872025806667e-06	0.000160639114415071	4.0715256245085
CDK14	1.75983158768655	8.95790023097172	8.3192439273641	6.97127468275413e-06	0.000160729016288095	4.06963639895316
FCGR2A	2.32458049318623	10.5724477311113	8.31138484928801	7.03121766186939e-06	0.000161909925315503	4.06066247896296
OTULINL	2.76934814493373	7.21877930338181	8.30471940955546	7.08249459776919e-06	0.000162888599423291	4.05304620487817
AC091021.1	1.27699249249794	7.40010364701427	8.299327435113	7.1242715206688e-06	0.000163645820597604	4.04688148545019
ECHS1	-1.36039053078019	12.3208845763063	-8.29819837091413	7.13305327928132e-06	0.000163645820597604	4.0455902058504
DYRK3	3.04533655177262	6.30932308347282	8.29638214450316	7.14720435929168e-06	0.000163666687863578	4.04351274356828
GALNT5	6.63752905684644	5.87312426671551	8.29581886153144	7.15159934576305e-06	0.000163666687863578	4.04286836738985
CKMT1A	-6.50808311807324	10.2030388501175	-8.28921383913154	7.20335390849181e-06	0.000164410297479631	4.03530984548487
ARF6	1.27123395914099	6.95468824997864	8.28894465146447	7.20547176015824e-06	0.000164410297479631	4.0350016960879
LACC1	1.94717518779828	5.62710872057043	8.28828466027892	7.21066714161742e-06	0.000164410297479631	4.03424614521871
SLC31A1	2.19420564454676	8.52275554163595	8.28678554214976	7.22248313960164e-06	0.000164477652847861	4.0325297925259
CD300C	3.3088784583644	9.21375856866983	8.28519951174258	7.23500703647722e-06	0.00016456094435909	4.03071366373926
SEMA4D	-3.407815881485	7.48431740916684	-8.2833270520848	7.24982300434225e-06	0.000164696101542952	4.02856919430743
ST8SIA4	1.98830230283182	8.34783521074898	8.2753708124072	7.31314518112784e-06	0.000165784468074419	4.0194528517976
SLC25A23	-2.63769706539717	7.73956743717883	-8.27506425900236	7.31559694789598e-06	0.000165784468074419	4.01910146002778
SYK	2.1829698181475	7.81429293294352	8.27224858537697	7.33815800116677e-06	0.000165967448522645	4.01587346384832
KCNT1	-4.14021811439444	6.9456669546264	-8.27076378766276	7.35008555964327e-06	0.000165967448522645	4.01417088248125
AC025165.3	-1.90489241124182	8.4170435749603	-8.26912349247088	7.36328669024659e-06	0.000165967448522645	4.01228971300865
TUBA1C	2.37556414342684	11.3990903539158	8.26908325356514	7.36361085669023e-06	0.000165967448522645	4.01224356136188
SOCS7	-1.56915480898496	5.01043575123893	-8.26794214944997	7.37281008712002e-06	0.000165967448522645	4.01093470795594
CMKLR1	2.32786733026288	8.15413654032118	8.26720476294206	7.37876129739798e-06	0.000165967448522645	4.01008884463537
LEPROTL1	1.51254400301258	9.300326675588	8.26627570576482	7.38626683619099e-06	0.000165967448522645	4.00902302850875
STARD7	-2.25493225580039	9.9990220595002	-8.26274988839955	7.41482612539953e-06	0.000166104808407237	4.00497733668878
ADPGK	1.64503462869997	8.85189876497174	8.26241416185892	7.41755176268862e-06	0.000166104808407237	4.00459203634492
UBAP1L	-1.71164087600383	8.83316273989196	-8.26220766398171	7.41922878068961e-06	0.000166104808407237	4.00435504054463
NCS1	3.54954550372483	5.82349023883763	8.25522915805635	7.47614526128663e-06	0.000166895348675871	3.99634309913517
SMTNL2	-6.49196161608656	9.9306340769067	-8.25479136791359	7.47973161068804e-06	0.000166895348675871	3.99584029784856
NTPCR	-3.07082303014517	9.2151543139922	-8.254573675169	7.48151563029765e-06	0.000166895348675871	3.99559027018324
BCL10	1.59135931196851	9.70601752590192	8.24951630297315	7.52309155707372e-06	0.000167621343696625	3.98978022692612
DYRK4	3.19858714024499	2.93826709369394	8.24795326382096	7.53599169546339e-06	0.00016770744108849	3.98798399344725
MESD	1.4582252896497	11.7689553277193	8.24578370252443	7.55393736916453e-06	0.000167816337048827	3.98549030070711
PPIC	2.08253957936863	13.2409752308511	8.24418270194488	7.56720986199694e-06	0.000167816337048827	3.98364977711027
ALDH1L1	-8.20015678434401	7.15742208317548	-8.2431645443884	7.57566366434704e-06	0.000167816337048827	3.98247914700621
MNAT1	-2.11855241274933	5.07586723468388	-8.24299741948452	7.57705228701061e-06	0.000167816337048827	3.98228698360827
RFTN2	1.93675132400252	6.27878566212328	8.24189309561138	7.58623493298735e-06	0.000167819452152855	3.98101713319877
FXYD7	-1.56167080005704	8.1411202783871	-8.24031521345235	7.5993762395698e-06	0.00016791002738859	3.97920250860859
ARCN1	1.51886102636545	10.7133726062108	8.23855109057623	7.61409786889488e-06	0.000168035263313542	3.97717337338133
AL139011.2	-3.34539589414944	5.23873265437639	-8.23706618615758	7.62651338227243e-06	0.000168109368616361	3.97546513431662
ZBTB44	-1.72733181149217	8.7327830991833	-8.23389944601457	7.65306435688249e-06	0.000168494513005622	3.97182128903517
ATP10A	2.7486089613617	5.67259348523993	8.22866962561521	7.69713252295582e-06	0.000169263956902915	3.96580110146643
ALDH18A1	2.25356848670884	6.97341994781633	8.22623685745935	7.71772549696272e-06	0.00016951595884453	3.96299964183851
NUCB2	1.41868322125094	13.5247163496254	8.2202591349261	7.76858004182301e-06	0.000170431259546377	3.95611319041488
HOMER1	-2.8155416002594	9.84386535427794	-8.21068460085002	7.85079237829137e-06	0.000171871957127847	3.94507486816033
CEP164	1.38024105300148	10.8979484376293	8.21045557292552	7.85277045497921e-06	0.000171871957127847	3.94481070079082
C1QC	3.07633327115349	13.7008298233865	8.20602275139023	7.89116262803038e-06	0.000172508808452584	3.93969660756972
KCNA2	-3.0998369823952	6.94693699117844	-8.2039448202914	7.90922935960069e-06	0.00017270034931081	3.93729857029119
LCA5L	-3.14506129047727	6.81211680073338	-8.19983002528179	7.94513821065379e-06	0.000173265728525503	3.93254847038887
QKI	-2.68394843939478	10.3860628562812	-8.19869174941098	7.95510285486717e-06	0.000173265728525503	3.93123411703497
DHPS	-1.66352996134165	10.9258928820337	-8.19777608233216	7.96312857932405e-06	0.000173265728525503	3.9301767025658
DDI2	-1.87444261941987	10.420691549346	-8.18991305239905	8.03240960257256e-06	0.000174568527194083	3.92109260964869
SLC37A3	1.39887365679591	9.0143043867096	8.18657847421017	8.06198757053724e-06	0.000175006420244645	3.91723811681974
STX6	1.76282708172631	9.49459690247126	8.17811117713204	8.13762498885126e-06	0.000176441962375093	3.90744505329218
AL109811.3	-1.68298596256334	8.87621208656522	-8.17344617443553	8.17962528672463e-06	0.000176985193242258	3.90204620609385
TTC39C	1.82500662015365	5.81348278690259	8.17321077712694	8.18175085139316e-06	0.000176985193242258	3.90177371431874
VIM	1.84372857966395	16.7584361530921	8.17113233038273	8.20054458241992e-06	0.000177185224039248	3.8993674721306
ZC3H10	-3.86621763204296	6.70772833114744	-8.16551379036176	8.25158315736052e-06	0.000178080678372804	3.89286040378287
PLS3	2.12975530346647	13.2708953461525	8.16201342327416	8.28355434102773e-06	0.000178563029697415	3.88880469486959
PRKAG3	-4.83875145901895	4.20947859895263	-8.15501651642963	8.34786491269643e-06	0.000179110287575097	3.88069359893395
ZMPSTE24	1.74261290090938	8.00890836713429	8.15497624190124	8.34823665015434e-06	0.000179110287575097	3.88064689520321
GNS	1.63218623259166	9.1580350594389	8.15414487260714	8.35591427146111e-06	0.000179110287575097	3.87968277011734
MYO5A	1.56322089995583	8.40295089974056	8.15386170090118	8.35853108389787e-06	0.000179110287575097	3.87935436293212
CNPY2	1.53847714579692	13.8721022113456	8.15302451064233	8.3662728224288e-06	0.000179110287575097	3.87838338251069
SPARC	3.01324641588138	17.072349268352	8.15296280779663	8.36684371377206e-06	0.000179110287575097	3.87831181591389
CCDC62	-2.54425842955042	5.77536446786976	-8.14945174820498	8.39939864383549e-06	0.000179600044734547	3.87423877885816
PAPSS1	2.06948857038567	8.34495719509079	8.13815296885858	8.50509737670182e-06	0.000181545905879001	3.86112213900114
RPN2	1.79751701337617	10.6664302789609	8.13763638043632	8.50996433807817e-06	0.000181545905879001	3.86052209405353
RILPL1	-1.56200834668245	12.1097279272716	-8.13555479021306	8.5296063409422e-06	0.000181756020307563	3.85810391244775
AGMAT	-4.96502529271628	8.71937066145969	-8.13403023165881	8.54402333155748e-06	0.000181854441552416	3.85633252521306
TMEM243	1.82130619708593	9.88814054753485	8.13242717372719	8.55921114119535e-06	0.000181969024949125	3.8544696476946
PDIA5	2.36026755743348	11.9038045489553	8.12878485261133	8.5938283670963e-06	0.000182495943356187	3.85023591452037
GOT1	-2.61117478805497	9.14218263198079	-8.12721484757816	8.60879672900968e-06	0.000182604876903337	3.84841052406681
VSIG4	2.59065843297493	9.12851743041532	8.12384181275602	8.64105075015448e-06	0.000182879849937011	3.84448787559822
PLEKHO2	1.93136995933418	8.23630782042165	8.12368791103223	8.64252552765738e-06	0.000182879849937011	3.84430886607372
OR5F1	-3.11958305732727	4.0738607897483	-8.12277069573397	8.65132048732194e-06	0.000182879849937011	3.84324195936274
CNN3	2.77273140191054	11.5816729222409	8.11404242625355	8.73550079846529e-06	0.000184337238895322	3.83308447942838
FAT1	3.08941890440882	5.36413112038523	8.11356532917009	8.7401277062437e-06	0.000184337238895322	3.83252901275601
SFXN3	1.71687077780397	7.57382486289564	8.1124136568155	8.751307620834e-06	0.000184363529446855	3.83118805710098
SEPT6	1.57565095212834	6.97867266126971	8.10966680900977	8.77803539099447e-06	0.000184716935211856	3.82798914722436
EN2	-4.32055458404135	4.63078498490427	-8.10772245199255	8.79700811804043e-06	0.000184906535301054	3.82572428380821
TLR1	1.64542407741573	6.57767213471444	8.09593273666691	8.91300620214912e-06	0.000187132799900326	3.81198202712182
TMEM201	-2.14701697578777	8.99638900677873	-8.08989933418228	8.97300865201383e-06	0.000188179706871612	3.80494333829205
MANEA	1.14994625093941	7.61958590286117	8.08241907596911	9.04800863343753e-06	0.000189538420131603	3.79621100552298
UQCC1	-2.27246685092855	7.2545676139955	-8.07807384116167	9.09188735524478e-06	0.000190242874084942	3.79113554224027
CYP1B1	3.74512826990542	11.5333620223106	8.07482725422763	9.12482228585607e-06	0.00019071700633501	3.78734196263308
SLC25A5	2.27978046338521	13.0738746167261	8.0704041586108	9.1699004921096e-06	0.000191413202082643	3.7821717324282
FYCO1	-3.22779604469513	8.25229428134544	-8.06953781819608	9.17875807400605e-06	0.000191413202082643	3.78115879309662
USO1	-1.34818538008214	10.297611508046	-8.06830630292713	9.19136521333223e-06	0.000191460985813071	3.77971873898567
RDH12	1.74856677315485	3.13720600491786	8.06220593626311	9.25409253979855e-06	0.000192551521904329	3.77258283049695
TRIML2	3.20373738217236	2.9862232633563	8.05813505993765	9.29620950031936e-06	0.000193117215086394	3.76781857173582
EMC3	-1.57365446339148	12.5081682287132	-8.05756826255964	9.30208999392436e-06	0.000193117215086394	3.76715508400516
TCTN3	1.53766121446306	10.5273682197484	8.05647294503118	9.31346528050067e-06	0.000193137335872729	3.76587281219384
AOAH	2.37069860044719	7.77691724264985	8.05487022244739	9.33013733252779e-06	0.000193147577095219	3.76399628345671
C3AR1	2.0470902463423	7.84187155531357	8.05442518931877	9.33477244905235e-06	0.000193147577095219	3.76347516996218
AL445524.2	-1.94842653149377	8.18978775611559	-8.04820866172013	9.39978044147511e-06	0.000194198571612017	3.75619354808939
WFIKKN2	-1.99618656319559	6.13448327085606	-8.04756938416213	9.40649331245706e-06	0.000194198571612017	3.75544449244279
LGMN	2.34679949675357	12.8187447556133	8.04596127644845	9.42340257062971e-06	0.000194331501900986	3.7535600317201
DNASE1L1	-2.21295347655804	12.2109044204231	-8.04483175136258	9.43529922040027e-06	0.000194360880722119	3.75223622222053
LRRC56	-2.47311436935192	9.78782434113423	-8.04153525116419	9.47011254208697e-06	0.000194817588172193	3.74837187676155
FASTKD5	-1.20500446731462	11.7105529968472	-8.04074644725736	9.47846347626566e-06	0.000194817588172193	3.7474470126217
ACTR1B	-1.49807729986327	8.45428665839978	-8.03806412439095	9.50692052715898e-06	0.000195186332946981	3.74430148820266
FAM102B	2.23424956928977	8.19519897285762	8.03647757100237	9.52379600129231e-06	0.000195316744512691	3.74244057280588
SGK3	1.39503519996895	7.57191570130541	8.02850845419924	9.60905237698756e-06	0.000196847695493255	3.73308902559612
TCEAL8	1.4569946836724	11.5801429622773	8.02421198190031	9.65536031945362e-06	0.000197578266294442	3.72804422795663
HSPA1L	-1.9130133623042	5.91053376868941	-8.01510585487155	9.75430862990647e-06	0.000199383224858	3.71734511097208
AC011498.4	-2.52458046921774	4.34274112363241	-8.01093117598622	9.80003800649004e-06	0.00020009758569907	3.7124369672939
GLI3	1.96929885808154	7.18957794737697	8.00124153030194	9.90707593339929e-06	0.000202060801454825	3.70103724044441
PGM2	2.01527115421352	6.90595838226059	7.99571358530521	9.96870796953382e-06	0.000203094643155376	3.69452888603264
UCKL1	-1.56287911662438	8.54243538343897	-7.99413143810995	9.98642396947318e-06	0.000203172872506597	3.69266549353578
PCYOX1L	1.27150332043243	8.72890207430251	7.99341643057936	9.99444141155834e-06	0.000203172872506597	3.69182329102377
AL136295.1	1.26017166995008	10.6699325542071	7.98823669949108	1.00527308385949e-05	0.000204134227969716	3.68572037354057
SLC25A6	1.70070364971498	15.6249751996744	7.98528240300534	1.00861414738014e-05	0.00020449423876835	3.68223815533552
MAST4	3.02628268157825	7.85062683934908	7.98472172591216	1.00924958357656e-05	0.00020449423876835	3.68157717447268
SEC61A1	1.70732602783372	9.61151690581823	7.97684133467262	1.01822675655808e-05	0.000206088207216117	3.67228318875811
NIPSNAP1	1.85773913621349	9.06261850541905	7.97225020876823	1.02349671879593e-05	0.000206685862074757	3.66686521811284
SRGN	1.72588660382256	12.6710862189918	7.9715739460819	1.02427546594791e-05	0.000206685862074757	3.66606695868168
SOX9	3.12613948885078	9.62596127129039	7.97136132878759	1.02452043700849e-05	0.000206685862074757	3.66581597471149
BTBD16	-2.23970664419037	2.7700321240673	-7.96449662533587	1.03246393958945e-05	0.000208062222788058	3.65770975062206
C11orf54	-1.41113235014415	7.65339483385864	-7.96106070331777	1.03646485366196e-05	0.000208641948849957	3.65365039022567
TMEM45A	3.32259080799383	8.704837844554	7.95953527901264	1.03824649421111e-05	0.000208774159616015	3.65184774716241
CPA1	-3.80689361606777	6.16059223228115	-7.95564583322423	1.04280425707161e-05	0.000209463712242955	3.64725025326225
ACOT7	2.93654422505092	11.5003666222712	7.95118971254234	1.04805272097848e-05	0.000210290362176871	3.64198078670736
CHD3	1.19974393653405	8.47823300484611	7.94794170106972	1.05189628822086e-05	0.00021053560241728	3.6381384979388
STAB1	2.35996629248864	10.157382733388	7.94759975418855	1.05230182197737e-05	0.00021053560241728	3.63773391558995
PTPN6	1.59903418474458	8.3326570111375	7.94668882123355	1.0533829745516e-05	0.00021053560241728	3.63665605853834
ERP44	1.35714106232892	10.3004090393241	7.94571411545584	1.05454114934968e-05	0.00021053560241728	3.63550263680175
LUM	4.03810575606186	14.7840978589877	7.94537307069026	1.05494671469866e-05	0.00021053560241728	3.63509903436683
CMBL	-3.73432354220677	7.95803507410951	-7.94417054250982	1.05637809192539e-05	0.000210594816177608	3.63367582017857
SNX8	1.52853444741105	11.7382778762606	7.93985826846908	1.06152834325946e-05	0.00021139448552463	3.62857079509515
RAB11FIP3	-1.53084232676561	8.05683359014157	-7.93625153266522	1.06585684203635e-05	0.000212028970934563	3.62429936605353
CTSC	2.13238957676479	8.33564293114622	7.93262558722935	1.07022767146662e-05	0.000212670509447757	3.62000367556502
ATP1A2	-7.165918742583	7.35220096620083	-7.93115723318274	1.07200319123615e-05	0.000212771655283325	3.61826367186914
NRP2	3.26891997226399	7.29245837252409	7.92964019494623	1.07384093085057e-05	0.000212771655283325	3.61646571605097
LONRF2	-2.57871990327727	5.38327956069005	-7.92936401062282	1.07417586745946e-05	0.000212771655283325	3.61613836072129
ZNF267	1.98740367714714	8.60412962601769	7.9197102971203	1.08595459577586e-05	0.000214875450933902	3.60469048957507
UBE2G1	-2.82076689153213	11.1936191410602	-7.91773441078201	1.08838262582757e-05	0.000215107319535699	3.60234605482932
MAP3K7CL	-2.38664709685466	2.22827467416427	-7.91687185945852	1.08944439851054e-05	0.000215107319535699	3.60132247632825
MUC20	-2.30442837439094	4.90364160064829	-7.91503845029568	1.09170499413596e-05	0.000215324598205774	3.59914650776392
CKMT2	-7.42116972358915	11.6168843353878	-7.90963228767202	1.09840042685881e-05	0.000216296568204483	3.59272797989176
RAP1B	1.22465069896062	10.7532912225926	7.90808901590509	1.10031989060403e-05	0.000216296568204483	3.59089509280543
ATG9A	-1.72844383973381	8.38783753752899	-7.90723596934866	1.10138243677346e-05	0.000216296568204483	3.58988184255514
ARHGAP30	1.8672383273301	5.02851972455023	7.90633367560618	1.10250753421093e-05	0.000216296568204483	3.58881000477687
RBM8A	-1.57712497822492	11.6891270793659	-7.90625240987219	1.10260892800608e-05	0.000216296568204483	3.58871346431292
SDC2	2.58662454111536	10.5873031880968	7.90543827270173	1.10362526987956e-05	0.000216296568204483	3.5877462595126
TUBA1A	2.36857155833379	12.6230055805315	7.90162734486205	1.10839621498875e-05	0.000217002465719317	3.5832178110886
CNOT4	-1.43097807901015	9.26468610568784	-7.89900010675131	1.11169829038341e-05	0.000217419602418504	3.58009493799037
SUGT1	-1.56179268241205	9.05918876524535	-7.89649068649756	1.11486223489612e-05	0.000217808874522862	3.57711136286454
EPHX4	2.17585900433704	5.88275080705271	7.8935241498392	1.11861510807599e-05	0.000218077612646765	3.57358335808752
GRHL3	3.70106259273224	3.11607977061737	7.89331498451918	1.11888023246066e-05	0.000218077612646765	3.57333456613903
C1QB	3.3112252339217	12.2119256515309	7.89192596291104	1.12064259353412e-05	0.000218077612646765	3.57168226400522
FAM214A	-1.75917335923959	9.30484942639681	-7.89169358052245	1.12093772879856e-05	0.000218077612646765	3.57140581312037
SLC25A17	1.62126727121946	6.53396597176969	7.88959109101564	1.12361180692249e-05	0.000218282728333957	3.56890432743502
MFN2	-1.56777976364694	8.31704721098888	-7.88901617325054	1.12434422568568e-05	0.000218282728333957	3.56822021643324
TMCO4	1.96512483997259	7.23464614738207	7.87990443021016	1.13602146259555e-05	0.000220319313957925	3.55737277420023
STT3A	1.73262141717788	10.8064011391231	7.87874164964688	1.13752105915524e-05	0.00022037986281755	3.55598780179817
LDAH	2.77434764159813	8.7783476990437	7.87560913549396	1.14157162773037e-05	0.000220807720245208	3.55225592470229
RASD2	-1.82085203421001	7.3937962937008	-7.87519454109836	1.14210889782004e-05	0.000220807720245208	3.55176191803157
FCHSD1	1.81139610431394	9.6280234029941	7.86685840348142	1.1529699524653e-05	0.000222675570424099	3.5418248203069
TPP1	1.99921112724413	14.3736480302714	7.86337711608829	1.15753874290775e-05	0.000223325562041245	3.53767255778341
HIF3A	-4.11933085325032	4.08473523419452	-7.85148556376194	1.17329349879654e-05	0.000226130086580102	3.52347841672539
FAM204A	-2.46731921968283	4.54790744834098	-7.849959820138	1.17533165908957e-05	0.000226287921086124	3.52165604760368
GALP	-2.22592622316619	3.95208011127576	-7.84746072666463	1.17867835338813e-05	0.000226697100921075	3.5186705098745
ACO2	-2.15713781873036	9.72259522728361	-7.84645002619508	1.18003477561444e-05	0.000226713063823605	3.5174628715151
TWSG1	1.69813976437164	8.47659791783755	7.84557953822548	1.18120437886544e-05	0.000226713063823605	3.51642267099218
ANKHD1	-1.7113520718167	11.5069175478646	-7.84346741595817	1.18404748542448e-05	0.000226827341331552	3.51389839664336
SYNC	-3.35904498399993	8.82598258988775	-7.8433216003518	1.18424403960277e-05	0.000226827341331552	3.51372410789329
SLC35B3	1.62193047604651	9.00359231412121	7.83633244544555	1.19370672525391e-05	0.00022840409093518	3.50536728428186
TAPT1	-1.48615696260983	9.13766317596945	-7.83008052087582	1.20224066301884e-05	0.000229800069059007	3.49788712310273
DAD1	1.22420868641533	14.2852037713023	7.82789392973762	1.20524095461104e-05	0.000230094811966404	3.49526988223044
LASP1	1.88422788158853	7.38283800247314	7.82715104566397	1.20626213385405e-05	0.000230094811966404	3.49438055976103
FRMD4A	1.23378721097146	7.94560599328053	7.82443987836729	1.20999689952545e-05	0.000230564655808406	3.49113441585137
LINGO1	3.2481394510875	9.95865032540411	7.82282512250514	1.21222725251606e-05	0.000230564655808406	3.48920062258071
MAFB	2.39696452486028	15.4365578314034	7.8226625356042	1.2124520693373e-05	0.000230564655808406	3.48900589547251
FBP2	-6.3677944795354	8.7475037923951	-7.82062059003557	1.21527941385388e-05	0.000230865771966509	3.48656003448467
PKP1	-2.34847221605974	2.93209958781911	-7.81745886975	1.21967132868966e-05	0.000231457556843632	3.48277193475321
SBK1	-5.69190433641048	10.7932830887277	-7.81658465009638	1.22088872925601e-05	0.000231457556843632	3.48172431394991
CLDN23	2.19453107327811	8.63698703247323	7.81477471716881	1.22341334735487e-05	0.000231699507417412	3.47955509716533
CKAP4	2.54546117187098	12.8895003669964	7.81219799894526	1.22701728641531e-05	0.00023214516652261	3.47646622138783
IL10RA	2.54055127095469	6.60061943867271	7.81108112483942	1.22858297709089e-05	0.000232204684875835	3.47512711192694
RNF144B	-2.90975801750844	10.7072726713511	-7.8070491695532	1.23425320044209e-05	0.000232993638626933	3.47029166319048
PTP4A3	-3.82709785538099	7.97444883341427	-7.80632968826499	1.23526799789279e-05	0.000232993638626933	3.46942860243213
RASAL3	1.97481404226505	7.88935435771139	7.80466554525142	1.23761866288856e-05	0.000233200024195042	3.46743213108839
CCDC43	-1.69463466121035	11.7048406402239	-7.80222590716294	1.24107350255779e-05	0.000233613835775585	3.46450471197317
MYO1D	2.82671538447524	8.60627690385219	7.79926744783531	1.24527707425086e-05	0.000234088540573193	3.46095380222849
EDIL3	4.88894510887154	7.73224633146792	7.79858631312889	1.24624705619905e-05	0.000234088540573193	3.46013612055436
AC093884.1	2.08195912533003	4.99413312894518	7.79779208038143	1.2473791305328e-05	0.000234088540573193	3.45918259936111
LYN	1.99268113545408	10.4815854689687	7.7965106483508	1.24920799129978e-05	0.000234128830190286	3.45764401192834
SLC9A2	-3.61876861250003	3.79130578554363	-7.79587465424529	1.25011676033714e-05	0.000234128830190286	3.45688031616082
AKR1B15	-3.58260382302264	7.03397608719219	-7.79404350410936	1.25273728168433e-05	0.000234147439392147	3.4546812231307
RCN1	1.73264242129055	10.2809664210018	7.79404212079882	1.2527392635582e-05	0.000234147439392147	3.45467956171534
MYO6	2.33048570819368	8.81646274267282	7.79247793236086	1.25498245536195e-05	0.000234330728083679	3.45280076049699
PEX5	-1.48189609935965	6.84068491738982	-7.79104032273079	1.25704795671162e-05	0.000234480503282087	3.4510737441795
ELOVL5	2.21207015956591	7.57767440667205	7.78760561175096	1.2619977310488e-05	0.000235167448677367	3.44694660535676
NANS	2.05993394565412	8.91558259962027	7.78432360412102	1.26674716314877e-05	0.00023577967192337	3.44300165964814
KDELR3	4.67380050476098	10.1976907002565	7.7835814094244	1.26782388243278e-05	0.00023577967192337	3.44210937234967
SLC40A1	1.96714179800517	15.3365791126491	7.7803562325878	1.27251424295033e-05	0.000236415058550131	3.43823122220664
LPIN2	2.20480486664476	8.69218003073966	7.77698887625323	1.27743142740462e-05	0.000236876007241981	3.43418080162329
MAML2	2.15570178439536	11.0965836327991	7.77690931015177	1.27754786233418e-05	0.000236876007241981	3.43408507950412
NSFL1C	-1.33824617179252	10.6082152223935	-7.77588965963172	1.27904100940877e-05	0.000236916178988292	3.43285832147416
EGLN1	-1.88001541587734	10.5464721100625	-7.77425814093301	1.28143409006822e-05	0.000237122798720501	3.43089516050357
PDE8A	1.44421035482202	9.71236949591573	7.77141385391001	1.2856176350704e-05	0.000237577180398227	3.42747196018279
GMPPB	-1.52811131611095	6.62747696481387	-7.7708493412964	1.28644971066928e-05	0.000237577180398227	3.4267924359828
TPST1	2.70436741585825	10.8969244350321	7.76893635487242	1.28927373647319e-05	0.000237697944587889	3.42448942622819
AC013489.1	-1.38374073996032	6.50979497555524	-7.76783915593895	1.29089649253965e-05	0.000237697944587889	3.42316833383695
FRMD6	3.32371457186265	8.3051790555433	7.76716208708955	1.2918989797622e-05	0.000237697944587889	3.42235303217451
TUBA1B	2.24746495108416	13.8561926000381	7.76628883302678	1.29319318896879e-05	0.000237697944587889	3.42130141169591
AC093899.2	-9.36068052823775	12.8709717805935	-7.76607714462828	1.29350713380263e-05	0.000237697944587889	3.42104647138037
FAM57A	3.10258999373659	5.73398206622494	7.76503690866004	1.29505105682074e-05	0.000237746267206656	3.41979361895811
UGDH	2.42512972557127	8.70740568262347	7.76135662108656	1.30052939090864e-05	0.00023851606220617	3.41536008469767
MAN2B1	2.35708432739528	8.83829453048785	7.76032924781329	1.30206317441183e-05	0.000238561624058081	3.41412215332946
CACNA1E	1.49804228949386	1.72709650290533	7.75639091552047	1.30796094506599e-05	0.000239405869234958	3.40937551496165
RBM38	-1.53860305911207	4.06715985676971	-7.75175953585523	1.31493359918515e-05	0.000240115648780244	3.4037912472641
CS	-1.89847776612676	9.44464279375625	-7.75170269807152	1.31501941937161e-05	0.000240115648780244	3.40372269961255
TAL2	-4.17046642989267	7.27138175091199	-7.75123892250681	1.31571990737881e-05	0.000240115648780244	3.40316336155543
PIGX	-1.42382225463328	10.8820757066597	-7.74924010121629	1.31874355818864e-05	0.000240196338462885	3.40075238605557
C15orf61	-2.52757373014019	5.86272261206102	-7.74841953384013	1.31998702135764e-05	0.000240196338462885	3.39976248227692
ADAMTS2	3.51578407783378	7.54692408965279	7.74821828922542	1.32029217516774e-05	0.000240196338462885	3.39951969567604
ITGA10	3.96944354650293	10.8272403589539	7.74739614065317	1.32153961947028e-05	0.000240196338462885	3.39852778514732
SLMAP	-2.13247947311731	6.61345223128762	-7.74631374043582	1.32318388893143e-05	0.000240196338462885	3.3972217630229
ENAM	-3.82386641674592	4.71933831669912	-7.74582502733239	1.32392701641989e-05	0.000240196338462885	3.39663203735332
F8	-2.27164798847064	6.29457229205989	-7.74035402557552	1.33227702034242e-05	0.000241475209937064	3.39002830356502
ZNRF1	-1.6033492008489	10.1270450374056	-7.73896946076585	1.33439921078678e-05	0.000241623896119051	3.38835651371315
LPIN1	-2.07039807239292	8.15760541619026	-7.73505814502147	1.34041406994653e-05	0.000242159260212335	3.38363257956773
GAS8	-1.9086701308726	6.44966435103107	-7.73445551137457	1.34134341202554e-05	0.000242159260212335	3.38290458141324
GCFC2	-1.6254504580257	8.95732155405543	-7.73317146699597	1.34332590806585e-05	0.000242159260212335	3.38135327695389
ASAP1	1.64696421746511	8.44833722651896	7.73297789713459	1.34362504460374e-05	0.000242159260212335	3.38111940068568
MAP7D1	-1.24960811268529	11.5453807630833	-7.73259037988899	1.34422411777139e-05	0.000242159260212335	3.38065117869888
SNHG32	1.82632013737571	15.1387785667594	7.73142862965437	1.34602183147091e-05	0.000242159260212335	3.3792473747108
FUT8	1.6655587776562	8.18557442889455	7.73112700916194	1.34648898997376e-05	0.000242159260212335	3.37888288467873
ARIH2	-1.3114922773254	11.6036512830251	-7.7261820393706	1.35417297789747e-05	0.000243305425651279	3.37290565426984
HACD3	2.13185610450017	12.9367967419594	7.72404207351426	1.35751297323032e-05	0.000243551558235744	3.37031807403044
CXorf21	2.37070524742992	6.75488968778171	7.72362346693293	1.35816736408403e-05	0.000243551558235744	3.36981184454892
PLA2G4A	2.55659479008665	5.05083096710342	7.71955278576388	1.36454872981678e-05	0.000244459695225864	3.36488800456976
EDNRA	1.94473038574766	7.4375252804171	7.71535957769188	1.37115612078275e-05	0.000245406534250027	3.3598139049737
HSD11B1L	-1.53144277568029	6.86384479254765	-7.71380256471982	1.37361837241361e-05	0.00024561037564544	3.35792927066944
CALR	2.25905748448307	11.5207313930884	7.70723215221062	1.38406161935362e-05	0.000247239496200223	3.34997316818296
RFX8	2.47776039544634	6.3265484629216	7.69915160368872	1.39702311140994e-05	0.000249314893728543	3.34018141996306
ELOVL6	3.02689450405006	4.86807404820754	7.69494142896082	1.40382838847556e-05	0.000250288711720522	3.33507659327609
BACH2	-2.25529804282863	5.28576301363468	-7.6931300989367	1.40676723173577e-05	0.000250571975249672	3.33287971196856
MDN1	-1.44353430664971	7.24650538374321	-7.691759483119	1.40899545114297e-05	0.000250728241353916	3.33121709404447
CNBD2	-1.92229665444437	6.82168629329795	-7.68932616052887	1.41296073592118e-05	0.000251115119207245	3.32826481530931
OS9	1.26890206755635	7.89546171767296	7.68876583640598	1.41387553648476e-05	0.000251115119207245	3.32758489079584
CIZ1	-2.73318912916335	5.31164491888001	-7.6874007633072	1.41610687641157e-05	0.000251270971569777	3.32592828847725
TBC1D9	1.64936107199215	6.62885681391428	7.68570463064273	1.41888467518691e-05	0.00025152339609808	3.32386961567537
PTPN9	1.66740847081926	7.72919962330315	7.67864491007489	1.43051007035201e-05	0.000253342241466922	3.31529723601829
COQ7	-1.60743211611971	6.38901490164444	-7.67014067979721	1.44465122773189e-05	0.000255602733905661	3.30496295589976
RRM2B	-1.42110391891221	8.79070612401158	-7.6684754068446	1.44743797861473e-05	0.000255851894124661	3.30293831895973
SLC17A5	1.96137698639894	5.60558925771912	7.66162770092707	1.45895856723579e-05	0.000257642921102723	3.29460940998308
NDUFAB1	-1.58512709542567	13.7659171012518	-7.65939392854545	1.46273810194632e-05	0.000258064821027792	3.29189124803926
SLC35D2	1.49860570048999	9.69661247959461	7.65456122747914	1.47095132200193e-05	0.000259267393507652	3.28600854596452
KLHL6	3.04155103605007	3.7885712087988	7.64888139526163	1.48066809476542e-05	0.000260732446288863	3.27909109067456
CUL4A	-1.84829707309949	9.79919661044415	-7.64656964780228	1.4846427848454e-05	0.000261184550585125	3.27627451458971
PSMB8	1.86904213904596	12.4470939253626	7.64264587833695	1.49141554947135e-05	0.000262127581422236	3.27149242800226
TIAF1	-2.16889634741539	2.81891383305366	-7.64061753302883	1.4949297502976e-05	0.00026229127641587	3.26901966402759
LPCAT1	1.88129249253625	6.06295577358843	7.64047713239306	1.49517333215512e-05	0.00026229127641587	3.26884848283053
CSF2RA	2.27623928914127	7.62177625725892	7.63090150707161	1.51188791698387e-05	0.000264972990927485	3.25716798919047
SQLE	3.38920258638678	9.37098161039094	7.62907487864477	1.51509926304368e-05	0.000265207520753713	3.25493859297695
CARD9	2.48293069210334	9.23931570718806	7.62851562815203	1.51608394137764e-05	0.000265207520753713	3.25425594897925
UNC5C	4.16098918893592	3.26055824707492	7.62274372915345	1.5262871347076e-05	0.000266740953108973	3.24720834351018
ARF3	1.66059348676942	9.24808509972812	7.61954688577446	1.53197026124908e-05	0.000267474354537817	3.24330321428728
TBXAS1	2.27083119537153	6.54389249037614	7.61876377390908	1.53336591179007e-05	0.000267474354537817	3.24234641090324
BATF	3.22406514695532	9.00065927225976	7.61518885753211	1.53975457309625e-05	0.000268336571611891	3.23797765576093
IKBKE	1.4561839667042	7.69811043931096	7.61138690960148	1.54658057295558e-05	0.000269107586948316	3.23332977184677
SELPLG	2.14270598033798	9.33377526933365	7.61038043926224	1.5483930611033e-05	0.000269107586948316	3.23209907066073
PEBP1	-1.19503963277086	12.0318438312291	-7.6103052419103	1.54852857144829e-05	0.000269107586948316	3.23200711525784
KLHL21	-2.09126005404209	8.20922391097817	-7.60837425117979	1.55201273682284e-05	0.000269460770771112	3.22964556237184
ZNF20	1.42256770123682	4.8964496006053	7.60610163693027	1.55612417627615e-05	0.000269922100109208	3.22686563879039
KCTD8	-4.54589702317607	3.95614018772531	-7.60469250857185	1.55867938073985e-05	0.0002701128786791	3.22514164297951
FUT4	1.61085339389428	7.87597669939322	7.59255572840367	1.58087614140276e-05	0.000273703928959284	3.21028303621084
BCL6	-2.30126068881259	5.45332248922487	-7.58402347176941	1.5966852645834e-05	0.000276128203340523	3.19982670241266
NEK6	2.16624378115393	6.28564351955401	7.58261301026306	1.59931509396576e-05	0.000276128203340523	3.1980973285003
SHROOM2	4.05500906846649	4.99332588260262	7.58259875610264	1.59934169499494e-05	0.000276128203340523	3.19807985017939
STK10	1.40705147022047	5.86993726020179	7.57904832012655	1.60598242905548e-05	0.000277017043524812	3.19372557548502
VAV2	2.11480575629924	5.33786258291684	7.57805757086549	1.60784084508174e-05	0.000277080093637113	3.19251024384705
RECQL	1.37397734489831	8.41333491995326	7.57647989522508	1.61080500274255e-05	0.00027733340306959	3.19057469747419
SPRYD7	-1.59545752451493	10.5564077143294	-7.57354558288389	1.61633376160856e-05	0.00027802738290505	3.18697398454069
LRRFIP2	-3.70250196091501	8.46717220042145	-7.57164175997773	1.61993187612538e-05	0.000278388292785991	3.18463723606544
KPRP	-1.51312082779332	8.26217516203481	-7.56834992249066	1.62617371759627e-05	0.000279202444020229	3.18059580934429
GPATCH8	-1.58963203339305	9.09911865205734	-7.55980027105579	1.64250706761915e-05	0.00028174612915907	3.17009319244556
CASTOR1	1.5732721110282	5.35563094989834	7.55673577848396	1.64840464090701e-05	0.000282496677148977	3.16632653925583
DTNA	-3.63908297332258	8.40700687436638	-7.54009859627079	1.68082500913536e-05	0.000287787012634247	3.14585749341344
ARMC9	2.55096478926193	6.03438720107442	7.53487006908916	1.69115560541759e-05	0.000289288921995857	3.13941781513842
AC104109.3	-1.44681075039487	9.45671410943597	-7.53377579992822	1.69332635635104e-05	0.000289393528304561	3.13806964710543
SLC2A4	-7.69485198533809	8.97880337215581	-7.53106195161818	1.69872295595259e-05	0.000289687233056993	3.13472548908246
TBX10	-3.40638387011037	6.13710003406498	-7.53096867116981	1.69890877837119e-05	0.000289687233056993	3.13461052774223
PTPN13	2.94502540033158	8.24282757544432	7.53055788842109	1.69972735344324e-05	0.000289687233056993	3.13410425545045
NRSN2	1.28973730303317	7.20777802199181	7.52358359164162	1.71369047881367e-05	0.000291788738265936	3.12550560715509
CSF3	-4.76728947481471	3.6156726671062	-7.52283224727848	1.71520211987142e-05	0.000291788738265936	3.12457891846451
COL6A1	2.25686909311983	15.8741938556583	7.52095438856426	1.71898652261625e-05	0.000292075051699271	3.122262516481
SPATS2	1.4609818312266	6.93012564196138	7.52043615404244	1.72003249734538e-05	0.000292075051699271	3.12162318136819
VCAN	3.18934259031149	12.4846658041741	7.51894812078877	1.72303968592701e-05	0.000292196844001224	3.11978724456289
DOCK8	1.81149413177275	5.53832418839694	7.5185237197533	1.72389840614946e-05	0.000292196844001224	3.11926356889433
THOC2	1.29849240870464	7.16460490961973	7.51290682711631	1.73530716388002e-05	0.000293757311244972	3.11233072849954
DHRS7	-2.27871864188503	12.517493493496	-7.51241421839402	1.73631161459073e-05	0.000293757311244972	3.11172252663341
APP	1.59159575354953	11.4441688779581	7.51165885312561	1.73785305898157e-05	0.000293757311244972	3.11078985377783
MBP	-1.59454978277919	9.64753555999896	-7.51034848039188	1.74053059731759e-05	0.000293942200966465	3.10917173153891
ACTC1	-7.8264618137061	9.18867885701053	-7.50947949111676	1.74230869906943e-05	0.000293974995042987	3.10809853941015
ARX	-2.64946582428295	3.33094348212462	-7.50766843888583	1.74602074090301e-05	0.000294333741609081	3.1058616149151
POTEF	1.88844146878137	8.05046648041083	7.50680536730666	1.7477927530483e-05	0.000294365095250241	3.10479545014757
FYB1	2.31566617409071	9.2803349502329	7.50459957622745	1.75233040851134e-05	0.000294725164928277	3.10207019298238
IER5L	2.2790600533477	9.89254763118565	7.5042228895686	1.75310658448716e-05	0.000294725164928277	3.10160473706197
HRH2	1.8798380483233	6.21439854892689	7.50124122545005	1.75926354322086e-05	0.000295492591512933	3.09791981051184
SGMS2	3.21818498778621	7.60103517394203	7.49700435135497	1.76805269574199e-05	0.000296700343878583	3.09268175611054
MSTN	-4.84174996412476	5.26024915921939	-7.49518904804498	1.77183296033298e-05	0.000297066122346704	3.09043682487075
PHEX	5.69563671425961	4.900041745765	7.49154452805506	1.77944888111585e-05	0.000298073747594857	3.08592854440606
DECR2	-1.54380804471081	12.8896436593828	-7.49007619040162	1.78252725169487e-05	0.000298320160427924	3.08411174970846
HOXD9	2.2241828028859	5.89392508213952	7.48920909084571	1.7843478306853e-05	0.000298355817455127	3.08303875192882
TTC32	-1.82093639236537	6.64744432039347	-7.48248169413199	1.79854131488974e-05	0.00030045838707789	3.07471077870409
MSN	1.48595349081654	9.97333585108013	7.48142505621499	1.80078168603999e-05	0.00030056212313761	3.07340224491074
SLC16A12	-2.52706947003361	2.55728488622965	-7.47590067233584	1.81254418440611e-05	0.000302253549528997	3.06655866458692
ZNF579	-2.3191561465647	7.22702889613288	-7.47406535402588	1.81647030295931e-05	0.000302636344909559	3.06428425676675
CLASRP	-1.94134040485312	4.91191616323855	-7.46928786672223	1.82673351164585e-05	0.000304073309203112	3.05836185383842
ITGB1BP2	-3.12629586194836	6.53470814850968	-7.46560678338921	1.83468414720705e-05	0.000304879019560369	3.05379670418237
IFT52	1.5896048310814	9.94445065637703	7.46552593613256	1.83485918560847e-05	0.000304879019560369	3.0536964216845
G6PD	1.56831066070873	6.4947728391209	7.46304677472048	1.84023547240064e-05	0.000305147127086959	3.05062089546226
FRRS1	2.64408870715092	5.62245836083499	7.46289515981196	1.84056481538404e-05	0.000305147127086959	3.05043278505333
AMIGO1	-1.91106497355285	4.5290884145168	-7.46250847336542	1.84140507724889e-05	0.000305147127086959	3.04995300588462
NDUFV2	-1.44534323882889	14.9750470634026	-7.46110079309709	1.84446744347742e-05	0.000305311725386423	3.04820627959995
RMDN2	-2.03974185303843	8.42535331894795	-7.46054028718269	1.84568833988991e-05	0.000305311725386423	3.04751070590998
POTEG	1.78036375195211	7.17188150860395	7.45377502884168	1.86049358241431e-05	0.000307460823872613	3.03911215992071
IKBIP	2.24603830296745	7.50221377547469	7.4530929584622	1.86199335146992e-05	0.000307460823872613	3.03826511142444
HPS1	1.68605522187555	10.5451891736246	7.45176109330062	1.86492569049074e-05	0.000307466518599845	3.03661093263914
POGLUT3	2.05462740278002	10.6830944355036	7.45078720156979	1.86707304757893e-05	0.000307466518599845	3.03540122001213
SERINC5	2.58982234828056	8.68559724293714	7.45065928151279	1.86735530015317e-05	0.000307466518599845	3.0352423164031
GOT2	-2.40876194762069	10.122052610675	-7.45007084194309	1.86865427252492e-05	0.000307466518599845	3.03451132491811
B3GNT2	1.82930195280119	6.38460560171328	7.44920181340408	1.87057442854468e-05	0.000307509844054821	3.03343169308349
PLD5	-2.96539782977695	4.93484156558164	-7.44774085807205	1.87380728220592e-05	0.000307768700510991	3.03161647650048
RDH11	1.63488424135858	8.29831986456636	7.44274396598196	1.88491033131794e-05	0.000309318618472688	3.02540593148572
BUD31	1.25064888884842	11.0195205539553	7.44080687394565	1.88923364834196e-05	0.000309754209480802	3.02299753257685
RNASE6	2.62041998607727	9.88597707812232	7.4379149828011	1.8957079068888e-05	0.000310541383511528	3.01940116989057
ZRANB1	-1.46440497805341	9.42170518302473	-7.43455146657625	1.90326821401091e-05	0.00031150492109385	3.01521700311011
AC020909.1	-2.65582146417651	9.14338263683855	-7.43361505860332	1.90537881175858e-05	0.000311575601288452	3.01405187784441
HIST1H3A	3.08524581820269	8.02220064222337	7.43185573857406	1.90935104231412e-05	0.000311950311138645	3.01186255362725
C2	3.42585606693865	5.50897708452533	7.43069622949271	1.91197390146197e-05	0.000312104095084732	3.01041943549716
SLC22A8	2.14032030705031	2.36786686106337	7.42962075779257	1.91441014705987e-05	0.000312227173369343	3.00908076229558
SHOX2	1.98386193211074	5.82319378477756	7.42765957338763	1.91886142608753e-05	0.000312405657001954	3.00663924932761
PIGT	1.2393823283737	13.2023119595432	7.42697438579461	1.92041922567974e-05	0.000312405657001954	3.00578613593492
BCAT1	2.97165108656924	7.33770460791783	7.42691505810724	1.92055417370274e-05	0.000312405657001954	3.0057122655042
CAMSAP2	-1.71779806110352	9.65720334965387	-7.41928811799824	1.93798825311011e-05	0.000314965516442414	2.99621216601081
RPN1	1.49463704650007	10.7601848363672	7.41537205600397	1.94700622078988e-05	0.000316154290969906	2.99133155076053
INSIG2	1.38119905503351	9.669232205889	7.4111422847196	1.95679759523882e-05	0.000317466463003781	2.98605783925453
FCGR2C	2.28599132122834	11.2643873884718	7.40809543255402	1.96388364532359e-05	0.000318079388846108	2.9822576368446
MIOS	-1.85351209854784	9.25734804710317	-7.40780134234844	1.96456907623906e-05	0.000318079388846108	2.98189077083848
DOCK10	3.63243190452003	5.79618338869032	7.40730910126663	1.96571691275047e-05	0.000318079388846108	2.9812766955629
PDHA1	-1.98856144949963	10.7334544106548	-7.40421635105075	1.97294537774014e-05	0.000318970960024886	2.9774177788922
PEBP4	-7.51790925049816	7.51604750295628	-7.40152231729163	1.97926537242037e-05	0.00031971423248148	2.97405539297822
DNAJB2	-1.44359842107933	7.43882271381564	-7.40040431164352	1.98189455026781e-05	0.000319830469023798	2.97265976332218
TMEM107	1.91633056610984	10.8491939784127	7.39975153454516	1.9834314108103e-05	0.000319830469023798	2.97184481693416
EML4	2.32190831257269	7.27950038898704	7.39865051006286	1.98602651900579e-05	0.000319970939173155	2.97047014621878
RYR3	-5.6566760023969	5.11092429044726	-7.39734053789977	1.98911889837891e-05	0.000320191212089441	2.96883440187004
TECR	-1.38370491841137	11.8848561153528	-7.39483834107116	1.99504017444964e-05	0.000320866080050133	2.96570935517208
FSCN1	2.89387455217439	10.9548136348266	7.39299209791231	1.99942139793027e-05	0.000321285646084963	2.96340304818818
RNPC3	-2.05344731842393	7.73758119633433	-7.39228125759675	2.00111102841712e-05	0.000321285646084963	2.962514962119
NBPF12	1.58627566199671	14.1669612985024	7.38939665186563	2.00798344461708e-05	0.00032195095191958	2.95891044979719
PM20D2	-2.77973761758806	7.96858725139775	-7.38908638771849	2.00872415044652e-05	0.00032195095191958	2.95852269238648
CRELD2	1.68709728326581	12.2986295403538	7.38606780848602	2.01594595950607e-05	0.000322531190411091	2.95474955663094
L3MBTL1	-2.12279290680882	2.84633822557174	-7.38600508201355	2.01609632701568e-05	0.000322531190411091	2.95467113845289
APLP2	1.57857579064446	11.0330084510049	7.3853957204744	2.01755771587972e-05	0.000322531190411091	2.95390931326791
PDLIM4	2.30904796428673	12.310567044005	7.38426529872941	2.02027176022855e-05	0.000322587504188643	2.95249593608878
POGLUT2	2.80918391751679	7.36178483633093	7.38308731919087	2.02310418659676e-05	0.000322587504188643	2.95102292915624
CEMIP2	2.17939347503293	8.55872498266327	7.38257003056919	2.02434935212028e-05	0.000322587504188643	2.95037603042087
CDKL5	1.4843786569204	7.79048163250595	7.38235703385838	2.02486229730479e-05	0.000322587504188643	2.95010965636416
MED24	-1.24595175860935	6.12429469963959	-7.38065666747622	2.0289622130436e-05	0.000322963453465602	2.94798297440813
DSC2	2.01296019875882	5.2975090978236	7.3797046550456	2.03126161915135e-05	0.000323052404896735	2.94679211771226
CAB39	-1.47357289639203	9.30529531366859	-7.37830535526521	2.03464647801738e-05	0.00032331368691783	2.94504155349685
MAN2A2	-1.66948017577118	7.72490717314371	-7.37565144587889	2.04108295546096e-05	0.000324059021842219	2.94172077239775
ITGAL	2.11312960727833	3.07795522596426	7.37238482880261	2.04903565712675e-05	0.000324926731807338	2.9376321284406
PIP4K2B	-1.2884050966418	7.43080796257247	-7.37196933756911	2.05004958484048e-05	0.000324926731807338	2.93711198651885
PRR30	-2.41796054530249	2.73855050055367	-7.3708916027023	2.05268212158272e-05	0.000325066383759174	2.93576270076153
FCGR1A	2.53846467011128	5.06988332175371	7.3692955528464	2.05658743941077e-05	0.000325070863912284	2.93376423931626
DPF3	-3.65111315255743	5.94714485161562	-7.36900544613825	2.05729815345591e-05	0.000325070863912284	2.93340095426641
ALDH3B1	2.66076721048353	8.98638110363449	7.36873342973345	2.05796479039296e-05	0.000325070863912284	2.93306031328006
PNPLA6	-2.85053371748432	7.74264862044714	-7.3628284802295	2.07249389073673e-05	0.000327087471191104	2.92566340174227
TSPYL1	-1.8236798698975	9.35617996896248	-7.36188505410891	2.07482544102293e-05	0.000327177231821459	2.92448120719176
CCDC149	1.16519398555429	7.51572166619657	7.36059346938777	2.07802201724184e-05	0.000327403129371889	2.92286256120146
GFM1	-1.29491546985997	8.76300207702216	-7.35935313675513	2.08109675952021e-05	0.000327609464433377	2.92130795128396
IL25	-2.57576615664998	2.4118216089996	-7.35689946873236	2.08719381526682e-05	0.000328290823825019	2.91823200835214
AC068896.1	-1.47258846166311	5.14500033816141	-7.35131296864659	2.10114770943833e-05	0.000330205770424856	2.91122593483298
FBXL17	-1.41542141091148	9.23744796114188	-7.35008676180479	2.10422398986415e-05	0.000330409452215555	2.90968762185587
AL022238.4	-1.73428129962909	13.2993222556786	-7.34878382249655	2.10749811054659e-05	0.000330643828670707	2.90805284156327
PGM3	2.05425989248849	7.6312724877068	7.3478020917703	2.10996871240908e-05	0.000330751852215477	2.90682093835186
TRAP1	-1.82989836129106	10.9798773227376	-7.34492706069751	2.11722197738952e-05	0.000331608775530376	2.90321258166006
TGFB1	2.69434852630509	8.20235389657166	7.34242553369648	2.12355487656374e-05	0.000332320223516214	2.9000721638894
KANSL2	-1.18178433575179	7.97615691205453	-7.33153073286988	2.15137604849386e-05	0.000336390391407296	2.88638577455156
P4HB	1.3083921888341	11.1931111830074	7.32640920441903	2.1645903832088e-05	0.000338088349315924	2.87994685871064
PLEK	2.15521221061377	7.95114907766473	7.32576837418497	2.16624998932348e-05	0.000338088349315924	2.87914096127522
AC004076.1	-3.18124922450083	6.91734308329599	-7.32520887743634	2.16770008451481e-05	0.000338088349315924	2.8784373057531
LRRC1	2.56339373986009	6.75903857609482	7.32242627189088	2.17492759971981e-05	0.000338930782962215	2.87493716195712
FOLR2	2.30877950344831	4.20527891909964	7.31670368499102	2.18987338621242e-05	0.000340973574229048	2.86773589131671
SLCO2B1	2.36957131259083	10.6445437216011	7.31565110708065	2.19263448976595e-05	0.000341117318776664	2.86641088983988
LGALS8	1.24587889052839	7.79594284613305	7.31183977657305	2.20266382373549e-05	0.000342390624527057	2.86161197437987
DDIT4L	-6.52115185524638	9.01390904630808	-7.31076877220345	2.20549103576658e-05	0.000342543210241236	2.86026312796337
EFCAB2	-1.45010435050193	6.9402896296609	-7.30768252186135	2.21366000245528e-05	0.000343190885011226	2.85637543793698
MTHFD1L	2.8029458832661	6.59595891974856	7.30766300991604	2.21371175233934e-05	0.000343190885011226	2.85635085534338
ANTXR2	1.24679504849556	11.0984329596884	7.3070989197291	2.2152084064841e-05	0.000343190885011226	2.85564015225707
EIF4E2	-2.31081905413244	7.94202348383412	-7.30319601206131	2.22559367585694e-05	0.000344512248739823	2.85072175267539
CD300LG	-2.76144254702753	2.64739017438126	-7.29769694886062	2.24031555747073e-05	0.000346502139555473	2.84378867532358
AC027237.1	4.5986162289713	4.2703863804736	7.29591205375744	2.24511660590417e-05	0.000346955572069786	2.8415375152479
CA3	-8.22807307878888	10.9096888098598	-7.29484440918275	2.2479936922445e-05	0.000347111172446405	2.84019078191424
C5orf15	1.26446110752642	9.47921118046956	7.28548730191497	2.27338035856455e-05	0.00035073931384005	2.82838158595794
BRF2	-1.48775329285561	8.79868607815683	-7.28294949668506	2.28031893555395e-05	0.000351517603354496	2.8251768491561
TCERG1	-1.68578864685573	8.59156424305182	-7.27920861403257	2.29058859061573e-05	0.000352807670056664	2.820451401296
PSMD6	-1.22560444691198	9.39332050941881	-7.2778978530226	2.29419877070022e-05	0.000353070722920366	2.81879524671186
ADAP2	2.67193964563438	6.31287271954018	7.27236979995782	2.30949226715113e-05	0.000355129879687863	2.81180815544728
TYRO3	1.74996477281684	9.22934738139131	7.27038046892095	2.31502272513561e-05	0.000355685610749312	2.80929283861964
FHDC1	3.30730337336461	3.69157402116613	7.26882906662847	2.31934564673387e-05	0.000355961105871338	2.80733089688926
LRRC58	1.04671044252591	10.2158961028579	7.26836100072656	2.32065160616551e-05	0.000355961105871338	2.80673891005323
B4GALT1	1.33325650396252	9.25287932162918	7.26565930883816	2.32820519314917e-05	0.000356824842153993	2.80332140677491
TGFBR1	1.16892699378855	9.02947146553718	7.26487881725864	2.33039229112527e-05	0.000356865354152517	2.80233395447015
FXR2	-1.8164656005494	7.63295073583838	-7.26285756775705	2.33606657347048e-05	0.000357439370186414	2.79977638165884
SLC7A3	-3.91588376537098	3.47394937597536	-7.26149650349057	2.33989591836742e-05	0.000357730380929978	2.79805388115604
TBX2	2.16135149207208	7.805120826251	7.25980321738639	2.3446694375758e-05	0.000358165142069192	2.79591061220439
SPDYE1	-1.69589466178404	5.14209507880416	-7.25831456550435	2.34887476738126e-05	0.000358512464495035	2.79402606151269
ANKRD10	-2.21553057584486	10.1950578735714	-7.2568641084918	2.35298003914109e-05	0.000358535158874728	2.79218959647045
UQCRFS1	-1.68081691481588	4.9270652441749	-7.25591790593855	2.35566228225524e-05	0.000358535158874728	2.7909914403808
PRCP	1.90477976548698	6.07024369743611	7.25571526879777	2.35623713630818e-05	0.000358535158874728	2.79073483071564
KCNJ12	-4.6319233686777	8.29591540249143	-7.255534350321	2.35675050553431e-05	0.000358535158874728	2.79050572014733
STK17B	2.21778800404833	10.3030303100948	7.25465105076722	2.35925866769971e-05	0.000358622775368605	2.7893870731243
SURF4	1.54075849869941	9.91753626572137	7.25114146331724	2.36925280485838e-05	0.000359847234518589	2.78494142080598
SLC25A43	1.8182445457221	8.28876237743221	7.24960816148148	2.37363348757417e-05	0.000360217804819105	2.78299867754741
ABHD12	1.73899113358061	9.65719269383504	7.24780105586748	2.37880767274007e-05	0.000360708091552743	2.78070863763912
PPP1R27	-5.19701606588812	7.27980069679271	-7.24689016705808	2.3814203883602e-05	0.000360809489044614	2.77955416598849
USP24	-1.405511952909	7.52614699459275	-7.24004013023336	2.40116805910153e-05	0.00036350472411847	2.7708690113103
TMOD1	-6.06943747080324	9.7371098410099	-7.2368363522172	2.41046475093957e-05	0.000364614717012537	2.76680492360391
ATP11C	1.80364102753833	9.01795085072518	7.23396938745061	2.41881705661004e-05	0.000365580167513701	2.76316700103412
PARPBP	3.10993613110572	8.63349725553191	7.23200938072341	2.42454512061744e-05	0.000366147741567614	2.76067933327686
AK3	-1.68519835093846	10.0748442754128	-7.23129422256204	2.426638797742e-05	0.000366165984439768	2.75977152445507
MTCH1	1.08683151154452	15.9544084070558	7.22827946329784	2.43548621962565e-05	0.000367202471456149	2.75594393727265
EPB41L5	-1.91611269479006	7.08346048487592	-7.22556528774803	2.44348133257818e-05	0.000368108876076713	2.75249699905138
ENPP4	-1.6423992668257	8.41269201099416	-7.2223970275098	2.45284992097345e-05	0.000369220555825362	2.74847221270911
ZNF302	-1.48626854974231	9.32408456960901	-7.21862457787524	2.46405574659201e-05	0.000370606763831018	2.74367825054302
IRF8	2.02522265825855	6.71987510668859	7.21710938446512	2.46857209047627e-05	0.000370724007472679	2.74175226568705
ESRRA	-1.62665358439057	8.96214725303194	-7.21702290294403	2.46883013597108e-05	0.000370724007472679	2.74164232902681
SATL1	-1.53479807141178	5.45202413121372	-7.2159864304885	2.47192505408131e-05	0.000370888674242112	2.74032467582614
STRN3	-1.98926647408826	8.41565355608655	-7.20942768966196	2.49160696325931e-05	0.000373539783829505	2.73198350362593
SEC23B	1.37786576455676	7.49334030987614	7.2039449789723	2.50818977294334e-05	0.000375460068414105	2.72500663116533
HDAC4	-2.35960605514585	7.33743263994458	-7.20385541126715	2.50846166397355e-05	0.000375460068414105	2.72489262280935
ACAD8	-1.37046832403342	9.02370161635279	-7.20150428450463	2.51561012509069e-05	0.000376226623059495	2.72189957432826
DPY19L2	2.18196619272586	6.76157079066141	7.1974165319574	2.52809113759369e-05	0.000377788820561505	2.71669409492497
MEF2D	-1.27384694920793	9.07208599385574	-7.19511421419311	2.53515016915194e-05	0.000378538915039904	2.71376131969523
ZNF614	1.65828180787262	2.28990322072563	7.19235764036908	2.54362999353305e-05	0.000379499780385639	2.71024901720841
SIGLEC7	3.01030262311401	3.88290006390675	7.19134539299713	2.54675157489568e-05	0.000379660315100914	2.70895901642717
SLC39A6	1.1971849311243	8.00477359545332	7.18778361036452	2.55776838486908e-05	0.000380666184578436	2.70441887816429
FXN	-1.47507435869519	4.41053988268601	-7.18751399731211	2.55860440769592e-05	0.000380666184578436	2.70407514220983
AC073896.1	1.4723594102607	13.2139721035872	7.18717631079624	2.55965193078604e-05	0.000380666184578436	2.70364460486735
C19orf18	-2.14714536567111	7.33978780749448	-7.18255192147282	2.57404375800795e-05	0.000382500017202783	2.69774723725452
TXNDC15	1.17776241814221	12.8167549933007	7.1769066535241	2.5917313064418e-05	0.000384820264380479	2.69054430693477
SDR9C7	-1.72298764365018	1.81055361180068	-7.1749188610985	2.5979905996851e-05	0.000385441291208278	2.68800707696909
MR1	1.50754557816333	6.49221844978308	7.17402608225123	2.6008071529484e-05	0.000385499415052037	2.68686736622541
MTLN	-5.1920210403329	6.04964476951092	-7.17347845111509	2.60253646045367e-05	0.000385499415052037	2.6861682170319
ASB2	-4.73187573249269	4.43815018531998	-7.17261705453444	2.60525908890857e-05	0.000385594965631125	2.68506841333327
GPD2	-2.01149203380813	7.84644353876872	-7.16786959693891	2.62031975102548e-05	0.000387515016565999	2.67900532685494
TCEA3	-3.34049416369842	12.7578510442467	-7.16695468717825	2.62323297031473e-05	0.000387636973957336	2.67783654701474
FMO2	-4.300130913183	8.53614591256059	-7.16336476523679	2.63469769482658e-05	0.000389021393921888	2.67324946660628
WDFY4	2.0271787210323	10.6014461129074	7.1596689717499	2.64655708627705e-05	0.00039040794850659	2.66852540277025
PNKD	2.35015737801267	7.37195789464931	7.15912878881479	2.64829529725106e-05	0.00039040794850659	2.6678347813603
USP6	-3.27041795504234	4.471975002768	-7.15680540521902	2.65578559433072e-05	0.000391201433577604	2.66486392471724
FAN1	-1.26431957058065	8.00698220673559	-7.15592381841862	2.65863370479641e-05	0.000391310400959725	2.66373648118656
SIRT5	-1.25117253722062	8.77821900904305	-7.15518969946855	2.66100791347837e-05	0.000391346002730861	2.66279755616776
KCNK2	4.36484597478172	4.53944977051287	7.15454566069002	2.66309268022132e-05	0.000391346002730861	2.66197378584608
CTTNBP2NL	1.44358951356747	7.93848068438781	7.15360442016501	2.66614266859491e-05	0.000391484239945582	2.66076977931084
ATP5PF	-1.48436841881986	13.6494354738131	-7.15195034208836	2.67151167413143e-05	0.000391941096881972	2.65865366041744
IER5	-1.96919610068047	7.20337243082768	-7.15071122172877	2.67554141000439e-05	0.000391941096881972	2.65706818397647
RUBCNL	3.05819964497762	6.77960365498667	7.15022219130297	2.67713358915343e-05	0.000391941096881972	2.65644240731989
GLMP	2.69026297072862	8.97404087611603	7.14884606619317	2.68161945376898e-05	0.000391941096881972	2.65468131742893
ADRB2	-2.772724495503	7.71981604485963	-7.14882476016811	2.68168897049907e-05	0.000391941096881972	2.65465404925208
FKBP9	2.01685403770611	9.07817203923199	7.14875256805602	2.68192453146608e-05	0.000391941096881972	2.65456165489925
HECTD1	-1.58811115466924	8.14135807908514	-7.14774914877489	2.68520097716077e-05	0.000392111173376112	2.6532773703353
TFEB	-2.05154251302313	7.39010904181835	-7.14535963976467	2.69302081254771e-05	0.000392943917302559	2.65021850406484
ATP1B3	2.05576058193228	10.1459478497871	7.14093248989856	2.70757404202123e-05	0.000394757063785656	2.64454929196882
NHSL1	2.22564656885373	7.20418310361571	7.13987339390064	2.71106814987127e-05	0.000394956239102125	2.64319269186583
DAPK2	-3.00091114610701	4.24661816476857	-7.13759599490857	2.71859811695547e-05	0.000395742596476027	2.64027508056026
ZFP69	2.26640566140746	7.62761796673232	7.13365438265559	2.73168404790512e-05	0.000397335861513472	2.63522386356806
ENO1	2.08318701052352	10.3314136002357	7.1321980077313	2.73653632716956e-05	0.000397729947002874	2.63335700477615
CATSPER3	-1.66937181733716	5.87687517950153	-7.13153454753589	2.7387498968585e-05	0.000397740204113409	2.63250645690069
CUL3	-1.02296777550051	10.930681484175	-7.13079683794859	2.74121346287705e-05	0.000397786722994511	2.63156065655007
ASPHD2	2.89471115309543	5.56005779328655	7.12971117988376	2.74484334907492e-05	0.000398002285615864	2.63016863376875
GHITM	-1.68194575399671	11.9103296030757	-7.12831199824752	2.74952915554673e-05	0.000398370500600682	2.62837439247226
RAD52	-1.71472217713348	8.9029175066802	-7.12742121031902	2.75251687065974e-05	0.000398492302023751	2.62723196048802
SNN	-3.27494635441496	8.3993880197215	-7.12425440604137	2.76316679532901e-05	0.000399722336097478	2.62316972988244
MAST2	-1.72513572161021	8.89045978590727	-7.12271566304264	2.76835762554744e-05	0.000400161351481	2.62119544097784
EDEM1	1.27579009991651	6.36301288708091	7.11922663671314	2.78016663481259e-05	0.000401259390259156	2.61671771959802
TNFRSF14	1.30980269416479	9.93728557865957	7.1191938428083	2.78027788724824e-05	0.000401259390259156	2.61667562544796
PYGO1	-1.70773907327925	8.28956398267916	-7.11687066237521	2.78817146065283e-05	0.000402085954232452	2.61369325037777
LGR5	-5.34896583133514	4.79010036658109	-7.11393685012033	2.79817439984117e-05	0.00040321519302059	2.60992599742576
TRIM32	-1.80633666205292	7.11348905074417	-7.11303121615842	2.80127001373328e-05	0.000403348110588749	2.60876286865281
RIN3	2.04805682471015	5.8838139559155	7.1121034171261	2.80444522693105e-05	0.000403492274510389	2.60757116443681
EVI2B	1.9115180714517	9.27867875954919	7.10995898348749	2.81179901912951e-05	0.000404236946514668	2.60481634398513
CEACAM19	-2.26740621786163	6.50189561848221	-7.10849407099374	2.81683453454952e-05	0.000404647437780488	2.60293412539667
PRTFDC1	2.97357086254719	7.70309962272507	7.10735736796603	2.82074856637363e-05	0.000404896313935767	2.60147342418184
LRRTM4	-3.90015981411187	3.96513518347447	-7.10578926031937	2.82615770381025e-05	0.000405196231851544	2.59945808352007
SLC24A3	-4.64674757930257	6.64600071888508	-7.10548622314876	2.82720431167969e-05	0.000405196231851544	2.59906858234384
FANCI	3.82075427995719	4.31485800937729	7.10369404460368	2.83340257107699e-05	0.000405313041075849	2.59676481166727
NFE2L1	-2.01332943966238	11.7178519383933	-7.10355188685031	2.83389485216597e-05	0.000405313041075849	2.5965820562914
LRRCC1	1.30548235194331	8.46570635027441	7.10335283563925	2.83458430600816e-05	0.000405313041075849	2.59632615541187
SESN1	-3.46269249351979	7.40566108990881	-7.10272661517742	2.8367545277884e-05	0.000405313041075849	2.59552105143239
HLA-DMA	1.60228402743546	12.1849236794718	7.09924613417834	2.84884918119808e-05	0.000406728006177203	2.59104543983589
ABCA5	-3.02940103283516	8.92847827756988	-7.09813123883607	2.85273520187742e-05	0.000406969756701345	2.58961144975969
CPNE5	4.03202510570917	4.34081090447355	7.09675676260269	2.85753388343264e-05	0.000407144317453006	2.58784336586274
TRIM45	-1.57094701027534	7.08236876000857	-7.09590216770366	2.86052190733201e-05	0.000407144317453006	2.58674391983018
IFI6	2.62549378209668	14.6405122455387	7.09459688500072	2.8650922390684e-05	0.000407144317453006	2.58506447902617
SNX27	-1.96907797762436	7.06348045206162	-7.09432718655536	2.86603754675518e-05	0.000407144317453006	2.58471744467415
PDK2	-2.24704196236777	8.23838124355898	-7.09333474228926	2.86951901849988e-05	0.000407144317453006	2.58344033756546
TUBB	1.7062753519238	11.3690643945676	7.09327784069669	2.86971876634148e-05	0.000407144317453006	2.58336711107713
RBM18	-1.53072517596229	8.56325802619374	-7.09257705287796	2.87218004934858e-05	0.000407144317453006	2.58246523546756
SLC7A6	-2.34484556191553	7.19650055791431	-7.09251459643846	2.87239951731279e-05	0.000407144317453006	2.58238485440337
GALNT10	2.53691833213383	10.4229520595475	7.09214409460102	2.87370180960904e-05	0.000407144317453006	2.58190801051984
UGP2	-2.04875657620397	8.65077024209187	-7.09115285788281	2.87718908405563e-05	0.000407327455378127	2.58063218128961
AC004151.1	1.64836347842818	4.51533954852958	7.08669572156911	2.89292631817349e-05	0.00040924323525381	2.57489381342818
GNPAT	-1.22563666386966	12.51336821782	-7.0830159749885	2.90598878936742e-05	0.000410516371221813	2.57015438941579
DGKA	1.89797271120424	7.24003562240202	7.082914547503	2.90634974022339e-05	0.000410516371221813	2.57002372879373
CEP68	-1.76855286913094	8.82092046768879	-7.07901601557414	2.92026023188176e-05	0.000412167527784984	2.56500057720681
NDUFC1	1.9274216002644	5.63645514695996	7.07071723251134	2.95011137628745e-05	0.000416064339999203	2.55430135409062
EMG1	-1.4153806869644	6.76167289405547	-7.06692441819177	2.96386386437175e-05	0.00041768650966393	2.54940852803126
SIGLEC9	1.72125315184828	7.39720519435337	7.06462392095734	2.97223902187636e-05	0.000418215039117631	2.546439931849
AL160269.1	1.13308235265992	8.01749961805602	7.06460157642393	2.97232049424573e-05	0.000418215039117631	2.5464110948063
ITGAM	1.53566380612066	6.65140821004989	7.06403854719719	2.97437420062108e-05	0.000418215039117631	2.54568444865786
WHRN	3.47466764550544	4.84058476815406	7.0612420282867	2.98459751392864e-05	0.000419334821033425	2.54207465691565
ARSJ	3.12219477991666	4.51847504251673	7.05861683732364	2.99422902531326e-05	0.000420369823826128	2.53868510689137
GPX7	1.9868455025674	11.4403371976049	7.05471220079452	3.00861679235583e-05	0.000422070503901165	2.53364195102464
C1orf122	1.22672818322415	13.6249458865266	7.05234207705195	3.01738659013762e-05	0.000422981080913551	2.53057979061517
TIAM1	2.6612915974434	5.2236463915947	7.05068388240277	3.02353855354356e-05	0.000423290319631627	2.52843700271258
RAB17	-2.14341150805644	8.00714833165148	-7.05051822289674	3.02415389995441e-05	0.000423290319631627	2.52822291126429
EHBP1L1	-2.64894700581009	9.12615738417344	-7.04878705101422	3.03059247600507e-05	0.000423411418497594	2.52598540632507
SMCO4	2.63928443973268	11.2525606628763	7.04843674561883	3.03189713143344e-05	0.000423411418497594	2.525532596887
H2BFM	2.08943218895244	6.19409442222964	7.04795644815328	3.0336869067917e-05	0.000423411418497594	2.52491173238598
MLKL	1.93006957488347	7.69067028489476	7.04783374635074	3.03414432436315e-05	0.000423411418497594	2.52475311511828
MMP11	4.69104970065025	9.61228502917526	7.04579784283536	3.04174480412011e-05	0.000424153144736809	2.52212101012786
TMED7	1.11574997629554	8.92115598165514	7.04491774406298	3.04503676867221e-05	0.000424293411610783	2.52098301542956
DENND1C	2.03615596020953	8.07765015817134	7.04412383019014	3.04800966262893e-05	0.000424389042298522	2.51995637521643
P2RX6	-5.47594752931052	7.15296633288269	-7.03794782494632	3.07124363460009e-05	0.000427221544341724	2.51196718660773
MYDGF	1.92028030621755	10.7813863011583	7.03749446205074	3.0729566901735e-05	0.000427221544341724	2.51138053024744
SNAP47	-0.945609247936392	8.48868369878975	-7.03603940892642	3.07846165589944e-05	0.000427510109031129	2.50949749794947
HLA-A	1.47509450403722	16.3327358632689	7.03572855735958	3.07963909361325e-05	0.000427510109031129	2.50909517943488
IQGAP2	1.92817413416143	9.90347940362676	7.03222846860604	3.09293026760439e-05	0.000429034273294002	2.50456434585491
PTBP1	1.40746873314821	7.89240004292932	7.02976265618986	3.10233107022374e-05	0.000430016913094493	2.50137142904217
WDR97	-1.52244519332946	2.01240776260697	-7.02839902085667	3.10754311131675e-05	0.000430417911537604	2.49960535743431
TMED9	1.8391828908395	7.82792318683933	7.02706910301043	3.11263538373681e-05	0.000430801735437399	2.49788272387732
RCOR3	-1.31138796788692	8.95097384124734	-7.02497528849423	3.12067088881621e-05	0.000431495450862891	2.49517015950501
AKTIP	-2.35964901822623	9.62488153629663	-7.02455218580612	3.12229736265551e-05	0.000431495450862891	2.49462195594294
FBXO32	-3.52093220815304	10.8924260531853	-7.01934902244503	3.14237413620062e-05	0.000433577994131324	2.48787846551577
TIMP2	2.42883759939496	15.851004443713	7.01917054252875	3.14306528077986e-05	0.000433577994131324	2.48764708724283
TMEM106A	1.44581730375105	8.27664333603514	7.01866392505537	3.14502799732602e-05	0.000433577994131324	2.48699029480122
ESRRB	-2.9218841866817	7.44601997276057	-7.01822978404662	3.14671098111473e-05	0.000433577994131324	2.48642743651918
LOXL1	2.54975459592263	10.6488243340025	7.0173728265318	3.15003590218133e-05	0.000433714142021406	2.48531633086495
NPC2	2.0418436227762	5.27019734324756	7.01619817403308	3.15459961504582e-05	0.000434020525242776	2.48379315782667
DNAJC25-GNG10	1.35655197684358	11.3299290897514	7.01546902301933	3.15743607285704e-05	0.000434088988979456	2.48284757769584
CKLF-CMTM1	1.80242638586338	11.7890064040793	7.01220835681367	3.17015405657563e-05	0.000435441846895004	2.47861823224203
IST1	-1.28487682637508	6.11336036691103	-7.01174428445056	3.1719686260886e-05	0.000435441846895004	2.47801618194799
PDHA2	-2.14916391337375	7.47255776664582	-7.00783329447654	3.18730559815233e-05	0.000437223886930579	2.47294127553641
MESP2	2.51847994889503	4.32492312452485	7.0018516295288	3.21091776735377e-05	0.000440137620104032	2.46517564766415
IQGAP1	1.41066741881206	11.4124257678199	6.99747628850938	3.22830862438256e-05	0.000442194893494762	2.45949249182647
GPLD1	-2.64619624936556	2.98721369448497	-6.99619282567573	3.23342932324177e-05	0.000442545420131657	2.45782492637961
RAB3IP	-1.64277808855357	6.96787535689221	-6.9956402896306	3.23563650387208e-05	0.000442545420131657	2.45710696717393
TRIM73	-1.93355709888924	7.75541716147213	-6.99483914006935	3.23883969372527e-05	0.000442657324856709	2.45606589240076
PRELID1	1.65900912038376	12.8289301657784	6.99294521490513	3.2464256813024e-05	0.000443367627998327	2.45360445262309
MRPS18B	-1.42714396386023	10.9469270409148	-6.98937806476858	3.26076577893498e-05	0.000444998623948774	2.44896714963428
SLC44A3	2.16582321195762	4.88820660739676	6.98836712450068	3.26484222380306e-05	0.000445227565567853	2.4476526265002
SLC15A3	1.74135696986871	13.0897590287802	6.98573055845511	3.27549962741926e-05	0.000446352959507354	2.44422368561862
SMO	1.65118612298435	8.84066258077158	6.98229002911375	3.28946327196688e-05	0.000447849530216538	2.43974781449283
CORO1C	1.92250063490499	10.3613900564343	6.98089502193831	3.29514330520158e-05	0.000447849530216538	2.43793257907407
TSKU	1.94500983080974	7.0891994310021	6.9807008904138	3.2959345866964e-05	0.000447849530216538	2.43767994796552
PTPN22	3.79850029799861	6.86353629961875	6.98065199068455	3.2961339346756e-05	0.000447849530216538	2.4376163120268
WDR54	1.37635569265669	9.13659234893629	6.97988656058198	3.29925603584159e-05	0.000447945808523921	2.43662017498862
DAB2	2.29146042244266	8.31297219063667	6.97736888117979	3.30954789291737e-05	0.000449014684887035	2.43334311241741
ZYX	1.16259464010813	9.57830321221996	6.97599614814328	3.31517398931745e-05	0.000449449446616011	2.43155599027157
MRC1	2.09759030170793	10.3829640119767	6.97137397941659	3.33419379206078e-05	0.000451698078690862	2.42553672959157
AL136295.4	1.14210064028097	11.7986344744619	6.9700810035913	3.33953532294509e-05	0.000452091725702851	2.42385244589543
PICALM	1.36917507563852	12.986783313666	6.96741527732324	3.35057711700977e-05	0.000453255913204821	2.4203792785124
EPHB2	3.21908467963196	5.98791475395908	6.96547800093286	3.3586262912442e-05	0.000454013867192223	2.41785462980309
COL16A1	3.76158098466681	6.24784077779791	6.96312468804962	3.36843213211941e-05	0.000455008008530832	2.41478715134499
COL19A1	-5.57847149951775	5.08024394494616	-6.95659810474418	3.39578926399864e-05	0.00045803410786644	2.40627617977625
RAB5C	1.19619942909326	9.30538238169431	6.95645421249911	3.39639510411814e-05	0.00045803410786644	2.40608847539304
XXYLT1	1.78219491553736	5.32059476677188	6.95543317773659	3.40069739350388e-05	0.00045803410786644	2.40475648017988
VGLL4	2.041669922569	14.4995346624226	6.95543117872582	3.40070582241355e-05	0.00045803410786644	2.4047538722295
DGKZ	-1.2746195759094	7.75532280889999	-6.95304178586335	3.41079692962241e-05	0.00045896846194266	2.40163625138324
LAIR1	2.61657758677027	7.16397321646183	6.95261830556635	3.41258877953055e-05	0.00045896846194266	2.40108362759587
MSX1	1.93042463309682	8.85274488776607	6.95126114587589	3.41833810501758e-05	0.000459408799631616	2.3993124353559
INPP5D	1.40008266243112	8.63143250391478	6.94987419830343	3.42422442047589e-05	0.000459604774348771	2.39750212121234
GMDS	1.89581935020641	7.87094332995126	6.94975073505623	3.42474893816999e-05	0.000459604774348771	2.39734095865413
APOBEC3C	2.00063655181297	7.559397806286	6.94906167525599	3.42767791249126e-05	0.000459665477282065	2.39644145923753
DCLRE1B	1.86262733145133	5.45943442907612	6.94106739967898	3.46185732709822e-05	0.000463913877190924	2.3860012241345
GNGT2	2.64589996915549	5.45408953028827	6.94037465843482	3.46483639975797e-05	0.000463978092204242	2.38509613894018
PDK3	2.50226319504726	6.25035961553376	6.93813810807569	3.47447338398142e-05	0.000464933136313591	2.38217360041547
AC003665.1	-2.64387202890363	13.0158952745529	-6.93714766395034	3.47875030584352e-05	0.000465170069715099	2.38087916284886
MAU2	-1.2758782786776	7.13147026499959	-6.9321289316224	3.50050961843726e-05	0.000467742681916455	2.37431809227127
SND1	1.38169615204081	9.09256833076434	6.92955590276276	3.5117221949689e-05	0.00046829681415531	2.37095306185912
SGO2	2.46440683164446	6.67188730639912	6.92947824234312	3.51206122031951e-05	0.00046829681415531	2.37085148349547
BMP2K	2.05681291774408	8.77470854604649	6.92907664236259	3.51381496232844e-05	0.00046829681415531	2.37032618580092
PARP14	1.67908126359696	10.9837628318661	6.9288627808395	3.51474925710316e-05	0.00046829681415531	2.37004644376224
TMEM263	2.11079872566768	11.1445991242629	6.92315670110626	3.53977659253929e-05	0.000470983610540912	2.36258039970513
DVL1	-1.45322482261302	14.7986371217371	-6.92310824178855	3.53998996069274e-05	0.000470983610540912	2.36251697564156
COL1A2	4.98509754531466	14.6602070284962	6.92211833240663	3.5443516062285e-05	0.000471226116128946	2.36122130506742
DPY19L3	1.66709702790381	6.76109601982451	6.92056699802105	3.55119861682649e-05	0.00047179847049606	2.3591905415067
GMFB	1.42005428450622	8.12637415000901	6.91743754385127	3.56505432741814e-05	0.00047298149033917	2.35509299910773
UTP11	-1.64189571721146	12.7017985517658	-6.91740473018368	3.56519991909752e-05	0.00047298149033917	2.3550500278752
LHFPL2	1.92613175150714	6.68050482788728	6.91643487869648	3.56950597230323e-05	0.000473214506042485	2.35377989285691
ITGA4	3.96470423070536	7.02007067350431	6.91527532109947	3.57466166947725e-05	0.000473403313571988	2.35226115475179
RAPGEF4	1.29491973315753	6.4291961763241	6.91457768721839	3.57776740300415e-05	0.000473403313571988	2.35134733999023
NDUFS1	-1.61236823997468	9.88770328182784	-6.91439477832405	3.57858216024515e-05	0.000473403313571988	2.35110774131409
GRK3	2.17582884825063	7.71542379365778	6.91228647303133	3.58798795065838e-05	0.000474309518263672	2.34834568525636
TMEM87B	1.56309213571451	6.95536541915636	6.9114874868715	3.59155943660418e-05	0.000474443723440382	2.34729879555445
TMEM200A	3.61488849979329	5.47970942331052	6.91048074304972	3.59606506576552e-05	0.000474701049933201	2.34597956841558
RPP25	2.30251428124199	8.97512924692876	6.90948131708459	3.60054397634511e-05	0.000474813879448861	2.34466980008152
FAM153A	-2.2246582021705	2.37421347995762	-6.90914861124018	3.60203632685343e-05	0.000474813879448861	2.344233753376
SEPT2	1.28977579339887	11.1643405720829	6.90720819294797	3.61075336967977e-05	0.000475439393237542	2.34169034000049
EBPL	1.82865781937848	10.0926438672128	6.90695224560555	3.61190487319469e-05	0.000475439393237542	2.34135481910646
KLHL23	-1.819726401796	7.93742191462553	-6.90550995863516	3.61840111265734e-05	0.000475956942954785	2.33946396839182
DEGS1	1.20382457058692	10.6424967632612	6.90469735847639	3.62206671500723e-05	0.000476101687185087	2.33839852327703
DAP	3.5583745266369	11.9903320836542	6.90375127762492	3.6263394905241e-05	0.000476325979788587	2.33715795591402
KCNC1	-3.93818810975897	4.20130261655322	-6.90100910948973	3.63875466685113e-05	0.000477618717233076	2.33356157483696
LIPJ	-2.92703835353322	4.04166641140077	-6.89952217340714	3.64550594203205e-05	0.000478166715788798	2.33161103372019
SCLT1	1.69011641182686	7.565300395785	6.89632465289938	3.66006976054865e-05	0.000479737957314851	2.3274155971973
ARHGDIA	1.37178627815757	8.7067068552908	6.89168263187977	3.68132469081423e-05	0.000482183389283783	2.32132247402004
COG4	-1.35925701927822	8.99634184286733	-6.88644493357827	3.70546710801876e-05	0.000485003311176504	2.31444409082437
TRIM23	-1.04697911007061	9.09655258028173	-6.88293528140003	3.7217398772509e-05	0.00048678993743324	2.30983305409288
C15orf39	2.01821632353831	6.73691254001487	6.88202681437688	3.72596460149148e-05	0.000486999316927337	2.3086392338526
RIBC2	3.23571322510606	5.22441339830714	6.87842753002408	3.7427535883707e-05	0.000488573126189557	2.30390834076517
GLTP	1.08725960353079	7.90535429438614	6.87831701144188	3.74327039569801e-05	0.000488573126189557	2.30376304857371
PTTG1IP	1.45464794466754	9.61842913515662	6.87488662290005	3.75934992464385e-05	0.000490327017578285	2.29925252829318
KDELR1	1.18167923907297	10.1640520924306	6.87425703627317	3.76230911877239e-05	0.000490368379525391	2.29842453585963
TUB	1.77178214806499	7.1871888897254	6.87160903787028	3.77478282253595e-05	0.000491648906570296	2.29494148936745
CTSZ	2.1399692307447	10.2779669761288	6.87099480980103	3.77768258413804e-05	0.000491681548117827	2.29413343318439
ATP6V1FNB	-3.46842756652845	7.94464625007197	-6.86923014413978	3.78602692017934e-05	0.000492422281979877	2.29181162876773
CKLF	1.89764219474896	11.4564591753941	6.86773742898878	3.79310084198914e-05	0.000492996860135284	2.28984731716344
SCAPER	-1.28996171224979	9.55856930999395	-6.86693318084545	3.79691805265227e-05	0.000493147649105851	2.28878886059873
SYT11	1.49101640170787	7.06619724179375	6.86636474836377	3.79961850826108e-05	0.000493153283309969	2.28804070580727
SPG21	1.17599821830543	11.0659408945869	6.86455177011032	3.80824528412166e-05	0.000493927550477275	2.28565423281122
IRX1	4.95392396141798	6.41091812235656	6.85892724385611	3.83514342491199e-05	0.000496908761377607	2.27824777980999
LNPEP	-1.55124763133893	9.36134778365702	-6.85862691733969	3.8365854259381e-05	0.000496908761377607	2.27785218939052
ITGAV	1.39410161538521	8.90155943233218	6.857537793156	3.84181970261846e-05	0.000497207922154381	2.27641749482921
BNIP3	-1.46810502681317	7.8907051070996	-6.85703201579122	3.84425306191561e-05	0.000497207922154381	2.27575118559223
TLR7	3.28704102022722	3.72825912444741	6.85277534255828	3.86479844779534e-05	0.000499517125286083	2.27014213362369
NUP133	-1.32026642468831	6.71664327063205	-6.85158795756792	3.8705506178352e-05	0.000499912452797643	2.26857708402184
HEXD	-1.83075587214996	7.30692848731911	-6.84802396621675	3.88787154470891e-05	0.000501800388524321	2.26387840626606
ADSL	-3.31370622351423	7.96601576610643	-6.84671108038826	3.89427319766913e-05	0.000502277349192072	2.26214711095963
NCF4	1.91086157493377	8.38847729307458	6.84255502922736	3.9146132371001e-05	0.000504391616891666	2.25666506059301
AKR1B1	-1.29436555383595	11.810805852461	-6.84225197944781	3.91610086175049e-05	0.000504391616891666	2.25626523345301
CCNB3	-2.80018885176735	5.85692043652719	-6.84004438296705	3.92695602721022e-05	0.000505439000450913	2.25335228944562
TRIM5	1.33116144565221	7.62031552947332	6.83778655243417	3.93809177752519e-05	0.000506280212441994	2.25037240044226
AL445685.3	1.19788934305279	11.0818396682244	6.83755903238445	3.93921580684572e-05	0.000506280212441994	2.25007208198904
CORO7-PAM16	-1.62770119252005	11.1230648140199	-6.83706147021877	3.94167514535928e-05	0.000506280212441994	2.24941529380449
GABARAPL1	-2.38996675026693	6.18230781341717	-6.83420980330925	3.95580227550707e-05	0.000507743362610036	2.24565043225409
GPKOW	-0.955586789696457	10.3152396338543	-6.83303047667293	3.96166059989504e-05	0.000507846315264493	2.24409313594481
NCKAP5	2.57633469222989	7.35570812204663	6.83294675259691	3.96207685615833e-05	0.000507846315264493	2.24398257168843
COL5A3	1.68288970606788	12.3872927220224	6.83028120289021	3.97535402351476e-05	0.000509196484999544	2.24046202210664
BZW1	1.2047451398453	11.0193505250748	6.8284933542919	3.98428621979389e-05	0.000509877593104492	2.23810018217073
TIMP1	2.58344063821714	12.3430027392355	6.8279262601385	3.98712397481019e-05	0.000509877593104492	2.23735093401788
HADHA	-1.06924904930621	11.1476004562865	-6.82756895344203	3.98891306674419e-05	0.000509877593104492	2.23687883662406
SCN3B	-1.72152289308366	2.11290004281566	-6.82408290518939	4.00641376656565e-05	0.000511762143891662	2.23227195840219
TIMM17B	-1.21833519020106	7.78227250355559	-6.82318440673314	4.01093782729534e-05	0.000511862140424377	2.23108431726549
VPS52	-1.30636848176694	8.31345952983223	-6.82283227473873	4.01271236162429e-05	0.000511862140424377	2.23061883798403
GPR65	2.85673923506475	3.90683533317092	6.82151009878913	4.01938289763726e-05	0.000512360896841672	2.22887092329646
ALDH8A1	-2.14589483418527	4.04959715820631	-6.81846168600451	4.03480811626931e-05	0.000513974184200127	2.22484005123021
ATP1B1	-2.62410025479065	11.8407709773071	-6.81737698303006	4.04031219048372e-05	0.000514059920092768	2.22340546978732
MRPL10	-1.2801089198261	10.6371997456225	-6.81698930891798	4.04228131656052e-05	0.000514059920092768	2.22289271121092
VDAC2	-1.13052303496281	13.9011875018209	-6.81669235987352	4.04379031969527e-05	0.000514059920092768	2.22249993712221
P2RX4	2.07841595943877	7.02273645964832	6.81071056606096	4.07431766908435e-05	0.000517586146052057	2.21458535923214
SLC9A8	-1.72815734685124	9.09941688536914	-6.80877245857289	4.08426179043305e-05	0.000518318793344238	2.21202001894175
RPP25L	-1.9416878509254	14.0007942112371	-6.80778745689242	4.08932570492738e-05	0.000518318793344238	2.21071605033149
HOXC10	-1.78697706352489	8.55858578231651	-6.80729761406029	4.0918465174675e-05	0.000518318793344238	2.21006753726443
MRPS22	-1.2350103566161	10.9656133350723	-6.80693634210321	4.09370675651878e-05	0.000518318793344238	2.20958922162433
HLA-DPA1	1.6868734083931	15.7745670809141	6.80649603090238	4.09597521259982e-05	0.000518318793344238	2.20900623666357
MYH10	1.81844266609971	10.1157430310935	6.806055289073	4.09824724472271e-05	0.000518318793344238	2.20842265600477
CNIH1	1.34814056069499	8.49568129205361	6.8057864931972	4.09963355942533e-05	0.000518318793344238	2.20806673425832
ABL2	1.65697858402272	8.07401073724751	6.80502948389621	4.10354055288172e-05	0.000518459582447139	2.20706430147275
ZCCHC2	-2.57620032179583	4.91157611123942	-6.80422162118275	4.1077144342864e-05	0.000518633876873168	2.2059944453885
CYP2S1	2.01218365509283	5.6248361877666	6.79482683072848	4.1565908863446e-05	0.000524448177094193	2.1935465779381
SLC16A10	-3.7882478957812	4.73492139199571	-6.79024693261943	4.18064486508718e-05	0.00052693305118054	2.18747411238184
DUSP18	1.69178108246713	6.36907021500929	6.78999672754054	4.18196327795763e-05	0.00052693305118054	2.18714228705207
TNFAIP8L2	2.44304490631029	6.15070131075043	6.78914071072246	4.18647730369945e-05	0.000527143953573011	2.18600696370362
ANKRD9	-1.96525395882842	14.0331223679011	-6.78700700332195	4.19775184688239e-05	0.000528205249343303	2.18317663668454
COX20	-1.56260163559058	6.05197121034502	-6.78603380640803	4.20290510165516e-05	0.000528495384056367	2.18188550813474
CBLN3	1.22436265793478	8.22379699723289	6.78531624472465	4.20670908983624e-05	0.000528615576894791	2.18093344781066
OPRL1	2.02224064788379	7.64093890359542	6.78130269849817	4.22805454334912e-05	0.000530938378379971	2.17560702623081
TMEM183A	1.07533932649825	10.711530596064	6.77877690701902	4.24154744046593e-05	0.000532272619980038	2.17225393169858
BRCA2	2.1113996693874	6.85584263773816	6.77739853566027	4.24893033907207e-05	0.000532639801229679	2.17042373087554
FMO5	1.48530288363557	5.0485561988905	6.7771593160197	4.2502130690795e-05	0.000532639801229679	2.17010606963569
PSMD4	-1.26582010885641	10.0780761755677	-6.77250829426193	4.27523566265208e-05	0.000535414128871948	2.16392844895047
RABL6	-1.11796529660939	8.57862095250405	-6.77028408107425	4.28725807228755e-05	0.000535475344331584	2.1609731762818
KDELR2	2.38799693725244	9.26892365720679	6.77021430311549	4.28763582818664e-05	0.000535475344331584	2.16088045298144
FBXO48	-1.4162966683405	5.6694198524095	-6.769917038235	4.28924552876068e-05	0.000535475344331584	2.16048543020191
PRPF40B	-1.53259119280091	6.57955719503023	-6.76987378897152	4.28947977944363e-05	0.000535475344331584	2.16042795710535
CGAS	2.24223133238308	7.90877353001214	6.76975006443533	4.29014998394971e-05	0.000535475344331584	2.1602635406366
RPS6KL1	-2.25248104037333	6.87116140071098	-6.76292041453916	4.32732125744229e-05	0.000539609617452052	2.15118454310598
VN1R1	-2.11542654983731	6.19559289214449	-6.76181676298335	4.33336054498024e-05	0.000539609617452052	2.14971682541521
SLAMF6	2.8131073791839	3.53729131962482	6.76122489870003	4.33660302574841e-05	0.000539609617452052	2.14892965411888
SPAM1	-2.30200924145542	2.91031672252397	-6.76116778167041	4.33691607514735e-05	0.000539609617452052	2.14885368681257
STAP1	2.24982305337811	2.18560570186336	6.76100469320193	4.33781007132792e-05	0.000539609617452052	2.1486367720464
ZNF706	-2.19941141399038	5.19025783205347	-6.75973742474156	4.34476358445088e-05	0.000540112606345668	2.14695113006804
EFNA5	3.2439625093907	10.6836772416127	6.75880940551123	4.34986325541667e-05	0.000540384618611335	2.14571660181411
MTDH	1.07333270592322	13.6531255955115	6.75794617418904	4.35461269559288e-05	0.000540612786824106	2.14456815766189
VPS4A	1.00564916455973	7.06950367506803	6.7560337058514	4.36515489058309e-05	0.000541559323323678	2.14202345637794
NDUFA10	1.99078653150602	5.91977391801423	6.75538428612118	4.36874097432263e-05	0.000541642167557969	2.14115923842044
ARAP1	1.09730659796921	6.22604442099999	6.75237702157953	4.38538848729011e-05	0.00054334319308481	2.13715658205591
PLA1A	-1.98864893251925	4.70692005815445	-6.75008284628674	4.39813448627023e-05	0.000544558879687628	2.13410224045479
IRF5	2.2637505000046	8.92124928278064	6.74727317416321	4.41379891533519e-05	0.000545833882760362	2.13036064588175
C5AR2	2.77773725882813	2.8937142184299	6.7471809875575	4.41431389021176e-05	0.000545833882760362	2.13023786478968
RBKS	-1.8678312897795	5.91220083810745	-6.74543718576094	4.42406736475308e-05	0.000546347084145892	2.12791512593325
CABLES1	2.25947183470691	5.5026785805436	6.74487114255078	4.42723836352479e-05	0.000546347084145892	2.12716107155593
HSPB3	-8.60360780971181	9.15492067490603	-6.74486097641647	4.4272953370443e-05	0.000546347084145892	2.12714752835412
EVC2	1.35574239981937	6.07200316954231	6.74413875178991	4.43134488483716e-05	0.000546483462209819	2.12618535440204
DNAJB4	-1.44318784762063	8.59435017743163	-6.7428794961981	4.43841514383092e-05	0.000546991932732416	2.1245075631526
CAMSAP1	-1.54794063317595	7.12740222589093	-6.73848297649916	4.46319548837979e-05	0.000549680877666416	2.11864813760702
BEND6	3.5208334409057	6.1164355284535	6.73721743330046	4.47035615085906e-05	0.000550197680105731	2.11696102100344
LRRC14B	-3.33214137370238	4.7881533418367	-6.73609204516118	4.47673419454905e-05	0.000550617539104244	2.11546056929228
DOCK7	1.30616198729748	7.33172640866214	6.73460406700686	4.48518224949094e-05	0.000551291275169218	2.11347642795167
FRS3	-1.56139405907404	4.77313489361818	-6.7266079841248	4.53087559419125e-05	0.000556418048126116	2.10280904502201
MRPS18A	-1.13209099090201	10.622612214763	-6.72625775381872	4.53288840930328e-05	0.000556418048126116	2.1023416174691
GJA1	3.96195697155974	9.6988175552915	6.72521949579199	4.53886106700918e-05	0.000556487048009059	2.10095583256325
STYX	-1.15791721013037	7.05432639433596	-6.72511769363067	4.53944714809114e-05	0.000556487048009059	2.10081994737697
ADSSL1	-5.02257589884145	11.9263541726135	-6.72442260888662	4.54345097262402e-05	0.000556610231365689	2.0998921138577
PTPRJ	2.54980364938265	6.40132662816504	6.71893430212855	4.57519869580334e-05	0.000560129866715766	2.0925638004541
PMM2	1.5942456796686	13.1584992901289	6.71743290189278	4.58392530588903e-05	0.00056082830373962	2.09055834569407
SBDS	-1.45841803156016	13.0660468919881	-6.71627711351064	4.59065533165897e-05	0.000561281705899806	2.08901432890672
NDUFS7	-1.72505732985723	4.65579920278569	-6.71144997850476	4.61887853393423e-05	0.000564273957987573	2.08256384692324
PI4K2B	1.23590536897835	7.42543743738637	6.71055947216187	4.62410553194789e-05	0.000564273957987573	2.0813735288257
KCNJ5	2.7775057824417	4.4126592239289	6.71053497584319	4.62424940786153e-05	0.000564273957987573	2.08134078370658
SRSF3	-1.67921478604409	5.5676121355951	-6.70930820805999	4.63146084200415e-05	0.000564782609905368	2.0797008167504
AL049779.1	1.31192103111028	7.86602397258384	6.70778272594085	4.64044515033178e-05	0.000565506644715416	2.07766124396163
BCHE	-3.96520186147425	4.98698125701746	-6.7064250668811	4.64845686499818e-05	0.000566111282246497	2.07584579106912
SCGB1D2	-2.78299395214677	2.99870178856295	-6.70366195245681	4.66480842754408e-05	0.000567730127312906	2.07215021627072
HACD1	-2.89943504987291	10.4887694503698	-6.70051673674291	4.68349666440065e-05	0.000569631049090931	2.06794235924741
PRPS2	2.36417851468994	5.87705947984518	6.69978819202722	4.6878370295923e-05	0.000569785561684566	2.06696748121518
UBR2	-1.13832610370856	8.1271761235447	-6.69922127616759	4.69121747654736e-05	0.000569823274638213	2.06620883269677
NAGK	1.27819460718772	11.5800957525457	6.69611104055807	4.70981021753699e-05	0.000571707505804359	2.06204594597579
SMIM11B	-1.74607289122796	6.83616731164965	-6.69511955363406	4.71575392800553e-05	0.000572054855580278	2.0607186225995
ETFRF1	-1.30678130532528	11.594981289384	-6.69227866153101	4.73282915699587e-05	0.000573751202833726	2.05691473974447
RAB38	4.74980670941046	4.66486716807075	6.69104817887628	4.7402456623039e-05	0.000574069378248033	2.05526682141881
PRR14L	1.15101859658834	7.5008682743763	6.69081709831722	4.74163985374049e-05	0.000574069378248033	2.05495732536704
SRGAP2C	1.47964069777928	8.83079298419321	6.68745336833461	4.76198454772928e-05	0.000576156670181587	2.05045133407121
ORAI3	2.43180393517934	9.88836510642477	6.68517152788921	4.7758392386998e-05	0.00057740505412536	2.04739376531498
TLR2	2.60866811130308	5.23025575297759	6.68473008181874	4.77852458586505e-05	0.00057740505412536	2.04680216644584
TMEM178B	-1.09817483792027	7.16249748914706	-6.68299575735385	4.78909036621136e-05	0.000578219022821368	2.04447768038137
ADAM12	2.29728079424021	8.76172120291583	6.68260216658412	4.79149168695725e-05	0.000578219022821368	2.04395010152147
SMAD7	2.27972607616093	10.5010703841831	6.68087141387206	4.80206652038102e-05	0.00057911861350404	2.04162991281752
CD163	2.61545931942502	8.52330284667753	6.67880329257344	4.81473565491496e-05	0.000580269439968972	2.03885693619377
CCNQ	-2.04079890426536	2.11482027014755	-6.67815156113887	4.81873556597359e-05	0.000580374640522192	2.03798296420005
KCNQ4	-3.7205489746867	9.6108884138034	-6.67741713042193	4.82324732397133e-05	0.000580541312145966	2.03699802466781
S100A3	3.18229346350703	6.85812372896487	6.67541616959813	4.83556274692498e-05	0.000581646432812234	2.03431418662842
PIMREG	4.61500877215476	5.55667599561286	6.67410931598276	4.84362439970552e-05	0.000582238787943876	2.03256104910585
COA3	-1.14953132138698	12.7694374517909	-6.67199516014474	4.85669677912521e-05	0.00058343231210721	2.02972443797773
OTUD4	-1.2665928801014	9.47699775207197	-6.67099593760807	4.8628884594687e-05	0.000583624413491087	2.02838355105376
ALPK2	-3.24822233902139	10.5081635780971	-6.67055777271746	4.86560622946874e-05	0.000583624413491087	2.02779552238159
CEP85	-2.7745940827378	7.46124144267813	-6.67021564050919	4.8677294832123e-05	0.000583624413491087	2.02733635427753
KBTBD13	-6.45092937194068	6.16498721055593	-6.66693350436469	4.88814904396736e-05	0.000585694294745218	2.02293067893929
ARIH1	-1.36712487179184	6.87769629359352	-6.66624068738373	4.8924711387217e-05	0.000585833963449515	2.02200051365787
SPRED1	1.56339386872182	8.57777343168573	6.66508224080016	4.8997072359383e-05	0.000586322155377272	2.02044505837516
DUSP3	-1.58378970408128	8.78575357509433	-6.66158293718784	4.92163533167703e-05	0.000588566699458284	2.01574542943423
ADAMTSL5	-2.58116081894468	5.4729241348549	-6.66066650073251	4.92739556108179e-05	0.000588876121144096	2.01451436862485
ULK1	-1.48499398492909	9.58734170407162	-6.65931333042523	4.93591415140197e-05	0.000589231542776823	2.01269643282349
PPP6R2	-0.903932816496508	7.23142826543029	-6.65863653604863	4.94018071545996e-05	0.000589231542776823	2.01178709220395
RAPGEF1	-1.1700608754196	7.52717695889982	-6.6583120362837	4.94222779627668e-05	0.000589231542776823	2.01135107279262
SNTA1	-2.08940712617377	8.18628682355381	-6.6581494147053	4.94325402526689e-05	0.000589231542776823	2.01113255836743
OSBPL11	-1.63939124113193	7.79673995397237	-6.65767593686627	4.94624323085286e-05	0.000589231542776823	2.01049632665636
C5orf34	2.8336269931193	2.87292045675992	6.65587342801439	4.95764083498794e-05	0.000590210480419346	2.00807394743905
LSMEM1	-3.39589857472393	5.67848600367696	-6.65528261267424	4.96138282715942e-05	0.000590277341487685	2.00727986043553
TMEM143	-1.95108557167734	9.41602269011325	-6.65212321871482	4.98144490269683e-05	0.000592284544484646	2.00303267753308
CCND1	3.07393071405949	10.4434990345899	6.64847026868717	5.00475006097307e-05	0.000594674527091295	1.99812034472072
EMB	1.90977438722085	9.05320250749704	6.64728057206689	5.01236544691813e-05	0.000595198353773516	1.99652010634703
SIX4	-2.58858039353541	7.19402507752349	-6.64674350294934	5.01580737790589e-05	0.000595226246380647	1.9957976429313
FBXW10	-2.62525664851957	4.30093059046205	-6.64537727577495	5.02457464257882e-05	0.000595885657292414	1.99395962547406
ZBTB7C	2.3580547686366	9.05933788861996	6.64158312925524	5.04900890149798e-05	0.000598401054992353	1.98885396344598
NOP9	-1.15093799872671	7.51126859771094	-6.63546947841347	5.08865047794023e-05	0.0006027144407822	1.98062297118457
GRIP2	-3.7412932679433	4.15865593665782	-6.63396814181963	5.09843650404922e-05	0.000603488402520112	1.97860091236145
KLHL38	-5.05941119782806	4.96794840111918	-6.62978742841027	5.12579426352191e-05	0.000606339971516678	1.97296857574228
EPHB3	2.94736264287871	6.03088822943386	6.6291063221995	5.13026624903542e-05	0.000606345448639452	1.9720507550447
ARID1B	-1.4389039925278	9.32848629992563	-6.62878545268593	5.13237446019709e-05	0.000606345448639452	1.97161834770063
DBN1	1.3868271614817	11.5025054408955	6.62696609336002	5.14434587154419e-05	0.000607046273337199	1.96916629825965
TNFSF8	2.18918295773631	4.91784861662561	6.62688988259926	5.14484799547098e-05	0.000607046273337199	1.96906357521128
SLC35G1	2.30801702887575	4.37400921294789	6.62534571156704	5.15503333654607e-05	0.000607861618337326	1.96698204876877
TANC1	1.67933622872118	7.34268695687911	6.62290772551625	5.17115852278437e-05	0.000609375886875415	1.96369501938338
TOP2A	5.35909902671832	4.79398578146569	6.62060156745666	5.18646179834059e-05	0.000610663096338987	1.96058499566076
KAT2A	-1.60135059934379	7.10742447491858	-6.62027057747387	5.18866219249236e-05	0.000610663096338987	1.9601385729034
C5orf63	-1.93582692768318	3.98839409032251	-6.61788530184656	5.20454907634231e-05	0.000612144682236459	1.95692099851982
BEX3	1.68901371419317	14.3453283930136	6.61375789486346	5.23216316593972e-05	0.000615002839517678	1.95135160763721
IVD	-1.79728644504993	9.20806048351747	-6.61157729155167	5.24681600273181e-05	0.000616334841839888	1.94840825001107
COL6A3	3.09695557133743	7.86048754228837	6.61094256345226	5.25108943905623e-05	0.000616446679246576	1.94755138034069
KLHDC2	-1.53115856684799	12.9740354734022	-6.60913042714703	5.26331066164984e-05	0.000617086898635793	1.94510473710495
OR52K2	1.85856026187638	2.0572719083125	6.60905808659696	5.26379916884837e-05	0.000617086898635793	1.94500705787941
PHF10	-1.16765313927124	9.13669620226323	-6.6086556752277	5.26651749697789e-05	0.000617086898635793	1.94446368135005
CD99L2	-1.37021147449775	7.44290464827421	-6.60241193311623	5.30888889863848e-05	0.000621659166932052	1.93602996791786
CSF1	2.19806266131231	8.08089011241722	6.60153165233222	5.31489215109403e-05	0.000621969724617309	1.93484051121672
SIPA1	1.18629226547053	6.73161904809401	6.59724863608389	5.34420556738132e-05	0.000625006019726511	1.92905171290395
OSBPL5	1.5355591302458	9.90657340809209	6.59308389275818	5.37287656591433e-05	0.000627963407200063	1.92342040860472
CALHM2	1.79821678689831	11.9551423969725	6.59205506940653	5.3799846990391e-05	0.000628398464532195	1.92202893975168
MBD2	1.24280720130722	11.5262125179008	6.58923569933183	5.399515667567e-05	0.000630283086729834	1.91821505388705
MEX3B	2.50441147268605	7.5567102874413	6.58839866530426	5.40532884774073e-05	0.000630565074884148	1.91708255570592
ZC3HAV1L	2.0682476114591	6.08499678179471	6.58572566417229	5.42393795199883e-05	0.000632338494906397	1.91346538352204
UBE2G2	-1.44161296061424	7.04849888753794	-6.58331604128399	5.44077259598691e-05	0.000633770520093462	1.9102037989463
SH3PXD2A	1.46800210416887	8.01362543500177	6.58299058304321	5.44305069519924e-05	0.000633770520093462	1.90976320982094
SLC26A2	1.10425501715782	7.43795368979989	6.57933107723354	5.46873685415352e-05	0.00063611057796751	1.90480817383118
ZDHHC2	-1.37130614921237	7.34430590532981	-6.57915122543888	5.47000259933269e-05	0.00063611057796751	1.90456460490812
SPAG7	-1.51922931453984	12.7043284507213	-6.57197135195657	5.52079109617922e-05	0.0006414199288092	1.89483752503123
ATP1A1	1.65434646787136	10.7672286602567	6.57172112157263	5.52257029222576e-05	0.0006414199288092	1.89449839533738
NBPF14	1.24228257440418	11.273937369075	6.56895578667573	5.54227363658362e-05	0.000643305807973684	1.89075005959294
CFLAR	-3.18611997692977	5.30494736908658	-6.56826905894003	5.54717838027177e-05	0.000643472692111526	1.88981905952176
TRIM11	1.70176682155013	5.36701758218598	6.56158131720702	5.59518870748762e-05	0.000648636492260901	1.88074913840218
LRRC2	-5.48501591655478	8.41946163625126	-6.55825908779755	5.61920470300621e-05	0.000651013978076125	1.87624129016644
FAIM	1.50828298527165	10.8858428713997	6.55645825089542	5.63226911091055e-05	0.000651877542619161	1.87379715952265
CDC45	2.76664616184878	4.4560666579652	6.55626361595948	5.63368307306646e-05	0.000651877542619161	1.87353297107748
ALG14	1.194254977113	10.6857433262971	6.55482006908834	5.64418192983482e-05	0.000652685461792737	1.87157340820022
NDUFAF5	-1.3703213768417	10.8562842038731	-6.55360078820882	5.65306612354241e-05	0.000653305773679621	1.86991805969545
RRAGD	-2.42885334719055	8.3267534789742	-6.54802537247187	5.69388325434966e-05	0.000657613398884442	1.86234608228217
PLA2G4B	-1.479622692041	7.26825846976469	-6.54692923954564	5.7019452148387e-05	0.000658134970070935	1.86085693043333
MYH3	-2.19672065236248	4.09908886237206	-6.54495692051144	5.71648241990033e-05	0.0006594028198468	1.8581770277459
JMJD6	-2.7194769597279	5.21484561432408	-6.54165838928139	5.74088388609497e-05	0.000661701135909966	1.85369395285065
CDK16	-1.34476075833103	9.34369495170609	-6.54130061244662	5.74353733809782e-05	0.000661701135909966	1.8532076057118
NTSR2	-4.09352985778601	3.68193029502961	-6.5407586702591	5.74755916803672e-05	0.000661753710662293	1.85247087888034
CCSER2	-2.07431869333824	9.27106875487668	-6.53911313874282	5.7597894848992e-05	0.000662413504317091	1.85023366838367
APOBEC3D	1.53312882711499	6.90026676095365	6.53902736247201	5.76042777999884e-05	0.000662413504317091	1.85011703977499
NPLOC4	-1.13032269158039	8.58168917667333	-6.53180116153846	5.81447525433619e-05	0.000668214617464271	1.84028812740262
NBPF20	1.45816470368066	12.938559419392	6.52974677424076	5.82994028567701e-05	0.000669577300137162	1.83749251072823
CANT1	1.6354049121023	7.99518138307611	6.52486987682442	5.86683027252118e-05	0.000673249701085708	1.83085373192586
FAM47E-STBD1	-3.23078588873288	5.16187300238122	-6.52456163080584	5.86917034674933e-05	0.000673249701085708	1.83043401767545
PTPN7	2.24516009278547	5.686465710951	6.52235028294133	5.88598746402828e-05	0.000674365869647546	1.82742262378035
EFS	1.74418905308954	11.8221202404985	6.52232663139831	5.88616761222534e-05	0.000674365869647546	1.8273904117494
LYRM1	-1.01665593330119	10.3285624281834	-6.52012275722443	5.90298007615888e-05	0.000675714207725475	1.82438853129262
PCDHGC3	1.42620096981632	8.35810040841343	6.51982991827211	5.90521791449742e-05	0.000675714207725475	1.82398960817364
CSF1R	2.44658945227754	7.70170740773853	6.51486143987869	5.94332594395406e-05	0.000679655757977741	1.81721947727344
YWHAG	-1.51783160719614	11.0370356684666	-6.51079038919209	5.97474809804449e-05	0.000682726107953796	1.81166970946647
WAS	1.56180467410227	4.45284677915881	6.51043082886437	5.97753192578081e-05	0.000682726107953796	1.81117943929925
SLC10A7	1.61935494987527	7.00822564340098	6.50914531899609	5.98749616911544e-05	0.00068315142871317	1.80942646909075
ZNF717	-1.09252932179342	6.99508876100436	-6.50900082097414	5.98861731959228e-05	0.00068315142871317	1.80922941211567
TTLL5	1.23560070581832	6.02514284611468	6.50442185568482	6.02426252366356e-05	0.00068679553095329	1.80298345549451
GPR183	2.39629004624849	8.00747618200922	6.50087966779981	6.05199355720867e-05	0.000689533458697317	1.79814977377059
PGRMC1	1.11884956267676	10.903892439165	6.50016137769535	6.05763363843001e-05	0.000689752640056816	1.79716938560056
TNFAIP8	2.06944549058352	8.34825491216584	6.49637846552018	6.087430942118e-05	0.000692720529035623	1.79200496811876
USP15	-1.78917863714925	6.83105636369563	-6.4943082242342	6.10380462358361e-05	0.000694158172878137	1.78917786238595
SYNRG	1.29790881032231	8.90170250090648	6.49360449835943	6.10938123210992e-05	0.000694366905498837	1.78821672754693
HIF1AN	-1.5809593350646	9.07905093696016	-6.49196717234831	6.12237730276079e-05	0.000695418131819096	1.78598024065888
MSANTD1	-1.06890575933426	5.39364853619859	-6.48923587155484	6.14412293743791e-05	0.000697461294916499	1.78224864339696
AC005702.1	-2.51465042704989	7.62688919717753	-6.48618935315591	6.16847635308086e-05	0.00069947304002921	1.7780851928614
OLFML3	2.81920137979495	12.1790816391153	6.48607626476269	6.16938236275763e-05	0.00069947304002921	1.77793061914623
KRR1	-1.13684632846474	9.56336233382364	-6.48118724996315	6.20868807768845e-05	0.000703164618677033	1.7712464622997
C1QTNF6	2.53555372034741	5.89037186585176	6.48099281920692	6.21025678570575e-05	0.000703164618677033	1.77098057373854
DHDDS	1.10718005894447	7.77395718030366	6.48061478662736	6.21330805296517e-05	0.000703164618677033	1.77046359076605
SNRNP35	-1.26819433737113	9.03156613604575	-6.47967714202227	6.22088316241171e-05	0.000703530832729416	1.76918122006899
TMEM173	1.64891554445127	12.2062638572333	6.47927622566001	6.2241251473152e-05	0.000703530832729416	1.76863286998237
GBA	2.26243777789941	7.75076998529574	6.4768223996631	6.24400752828169e-05	0.000705348628879538	1.76527619463198
FAM193B	-1.47495903039541	6.98734440244688	-6.4750315742574	6.25856102664821e-05	0.000706562607388021	1.76282594589598
ARHGEF10L	-1.4919134215683	7.53463945324608	-6.47432764598899	6.26429163260934e-05	0.000706779651679205	1.76186269588642
HGF	1.93842508095649	5.07406020914207	6.47199154142947	6.28335012357294e-05	0.000708499260592429	1.75866550683616
VKORC1	1.98870494732859	12.0716840340476	6.46904577704574	6.30747137869778e-05	0.000710787302906077	1.75463288300395
NT5C3A	-1.15152801036641	11.0580250294283	-6.46453251331194	6.3446215705974e-05	0.000714168933858524	1.74845213653799
PFN1	1.5476033287369	13.1076375639111	6.46408300706314	6.34833448339961e-05	0.000714168933858524	1.74783640310529
NIPAL1	-2.84798918838997	4.87373673222098	-6.46384976079913	6.35026201450136e-05	0.000714168933858524	1.74751689168256
LPCAT2	1.27558369076263	8.11332528067791	6.46353414058127	6.35287128125228e-05	0.000714168933858524	1.74708452888501
CNKSR3	1.58252104861244	5.30407149018903	6.45998021804029	6.38233172837762e-05	0.00071704647020998	1.74221513704802
RNF135	1.0568540753533	11.5152625481781	6.45877958801933	6.39231762178599e-05	0.000717733908411058	1.74056971140237
UAP1L1	2.16692240283303	5.62710718050652	6.45614063650846	6.41432548808973e-05	0.000719759174366919	1.73695242342315
CES2	-1.67668313831355	12.686083202874	-6.45534234009038	6.42099903607076e-05	0.000719759174366919	1.73585798884402
DCAF8	-1.31525084670393	10.1684829958282	-6.455223973562	6.42198918508415e-05	0.000719759174366919	1.73569570538451
OSBPL10	2.08149503288677	5.80017283319335	6.45468999162361	6.42645804594332e-05	0.000719825355055571	1.73496357918334
RNF10	-1.23500088214372	10.744474884876	-6.45339392870223	6.43731864022599e-05	0.000720390738011232	1.7331864260963
AC124312.1	-2.16304368640305	6.99812456676935	-6.45306254847608	6.44009867081697e-05	0.000720390738011232	1.73273200304198
ZNF625-ZNF20	1.58844990336805	8.86277675071738	6.45269901614278	6.44314991971253e-05	0.000720390738011232	1.73223347251105
CD58	1.30696533359388	9.73680841767488	6.45199327315307	6.4490779005772e-05	0.000720619421039812	1.73126559969275
ZNF814	-1.38350619304834	7.9448939436715	-6.45005797425565	6.46536383609094e-05	0.000721982136193126	1.728611137236
WDTC1	-1.24641344227377	5.88489761167461	-6.44962027483264	6.4690533000494e-05	0.000721982136193126	1.72801071666745
MRPL58	-1.28253228651164	11.6197193453203	-6.44898047789927	6.47445036534563e-05	0.000722150233057781	1.72713301904679
NMI	1.56498816182628	8.70809773170683	6.4478221361273	6.48423399562872e-05	0.000722390914663965	1.72554382047141
MPV17	1.52240115909068	13.6468194426827	6.44780337525569	6.48439258529184e-05	0.000722390914663965	1.72551807980526
CDYL2	2.50012328134533	5.29020373438911	6.44576311706843	6.50166426102855e-05	0.000723569779872853	1.72271847846107
MFSD14B	1.24640710138448	7.07165096713659	6.44462270072774	6.51133994883238e-05	0.000723569779872853	1.72115337549194
MYO1E	1.70364847141235	7.9267644264331	6.44449444756968	6.51242906209993e-05	0.000723569779872853	1.72097735029393
LAPTM4A	1.37258910782591	12.6559388505057	6.44442415986312	6.51302602158708e-05	0.000723569779872853	1.72088088070738
CRTAP	1.49054375957656	10.809677024212	6.44394990743737	6.51705542738281e-05	0.000723569779872853	1.72022995365843
AKAP6	-3.51958437423943	7.13442994842371	-6.44379576039706	6.51836568937183e-05	0.000723569779872853	1.72001837519172
MRPS31	-1.20291512901985	8.93068963007581	-6.43942634317493	6.55562424191929e-05	0.000727270686969647	1.7140196758401
LRPAP1	-1.28381047507724	5.11716322814135	-6.43667745903761	6.5791817155786e-05	0.000729448104188404	1.7102444483989
ZNF860	1.6081760545667	5.66050618763426	6.4309810710987	6.62828929750341e-05	0.000734454026039781	1.70241794306512
TMCO1	1.15842282037435	10.9045843461505	6.42946090384772	6.64146097335421e-05	0.00073513119288837	1.70032857527266
CHSY1	1.89174417437019	7.56688076689495	6.42936161481912	6.64232225470796e-05	0.00073513119288837	1.70019209822722
MRPS16	-0.90933446237816	8.44786944414338	-6.4273954006116	6.65940293419707e-05	0.00073658235076697	1.69748917569052
FSIP1	2.73937759936746	4.56799635646948	6.42669485808753	6.66550002497366e-05	0.000736817632302032	1.69652602415952
AL035078.4	1.68627320733428	9.2601867261797	6.42144867667108	6.71135093683481e-05	0.000741444484450322	1.68931110777546
MYL3	-6.24029691285294	9.47193019059612	-6.41874924519244	6.73507574572412e-05	0.000743428687543414	1.68559719967549
PRAF2	1.62398761802912	10.0498762870871	6.418321289706	6.73884524846504e-05	0.000743428687543414	1.68500832254874
ABCC8	-2.49743643735758	2.6168775617319	-6.41803955842039	6.74132802335973e-05	0.000743428687543414	1.68462063984704
SPSB3	-1.55580394079438	9.24270914125736	-6.41499868721837	6.76818862802212e-05	0.000745323032713573	1.68043549193482
CNRIP1	1.43034119449303	9.01894048348427	6.4146753093492	6.77105185469029e-05	0.000745323032713573	1.6799903531756
BTBD11	1.6520019943807	2.76800181443752	6.41435436586046	6.77389481574623e-05	0.000745323032713573	1.67954855131779
SLC35B1	-1.46137585127405	10.203333282109	-6.4138602679919	6.77827411289253e-05	0.000745323032713573	1.6788683625249
AC011462.1	-2.32894240867624	9.73702501698967	-6.41382526376082	6.77858447855879e-05	0.000745323032713573	1.67882017346996
DCLRE1C	1.04989558093648	5.87455134600917	6.41234964642377	6.79168198629754e-05	0.000745881852959596	1.67678859269949
MYH8	-5.80997123391312	4.0897983232048	-6.41234712694788	6.79170437231529e-05	0.000745881852959596	1.67678512371523
STON1	1.76979035542179	7.1816428099055	6.4105923160743	6.80731549920093e-05	0.00074715420263258	1.67436877160618
CTSL	1.47578025920071	10.3174282155352	6.40942702855498	6.81770344519742e-05	0.000747702137193673	1.67276395365309
SRRM2	-1.37338773316439	9.23530912240527	-6.40912878656922	6.82036486136255e-05	0.000747702137193673	1.67235318913346
MAP1B	2.10697602314779	8.62745916804496	6.40761428488187	6.83389705288516e-05	0.00074785266440511	1.67026709994416
TMCC3	-1.82798615829571	5.90849557878144	-6.40754808699503	6.83448919476889e-05	0.00074785266440511	1.6701759112037
ZNF507	-1.10164976344368	8.02818274755548	-6.40721968448453	6.83742758045083e-05	0.00074785266440511	1.66972352219779
CENPW	2.64949972354126	10.0714580375066	6.40717187722285	6.83785544986784e-05	0.00074785266440511	1.66965766435067
CFAP61	-4.24589759538172	6.18040124973589	-6.40656600551012	6.84328042779643e-05	0.000748005210482343	1.66882300667965
MYO18A	-1.68037999277492	5.05561226707401	-6.40540368432267	6.85370082496321e-05	0.000748517773421603	1.66722163598291
SLC35B2	1.44239366808354	11.4685584292475	6.40514351303828	6.85603564017632e-05	0.000748517773421603	1.66686316363411
SCG5	2.33579473736244	4.49900258269593	6.40098733924276	6.89345001426828e-05	0.000752160095619161	1.66113540202374
TBC1D8B	2.97508379807275	4.92781311260733	6.39788421567248	6.92152792617451e-05	0.000754780013571086	1.65685734728573
BEND7	-2.90201670895799	7.73473328817886	-6.39683691485652	6.93103194227928e-05	0.000755147946537112	1.65541321188754
PPP1R3E	-1.55497325187503	7.56478429187752	-6.39637031447253	6.935270754695e-05	0.000755147946537112	1.65476976293109
ATP6V1G2	-1.97030404315052	7.80706491868236	-6.39602452024795	6.93841390776848e-05	0.000755147946537112	1.65429288831604
MXD4	1.45173265904335	14.3420625313699	6.39534145326969	6.94462726143007e-05	0.000755147946537112	1.65335084283124
MCU	-1.29883743162375	9.0016006185659	-6.39527353486448	6.94524539191191e-05	0.000755147946537112	1.65325717031175
WDR37	-1.30559743149245	6.66632866673894	-6.39415182435577	6.9554627294307e-05	0.000755816090504882	1.65171002509916
SERPINB8	1.69620739482697	7.86408162943948	6.39201761825138	6.97494727973035e-05	0.000757489885967205	1.64876589754829
ZNF710	1.9458820374432	5.08451463255794	6.39116591052969	6.98273945795385e-05	0.000757892656956862	1.64759079703238
C3orf52	-1.49033845538128	5.38311275687743	-6.38630595852518	7.02738217868432e-05	0.000762292304128469	1.64088362944316
TMEM229A	-2.39031838795476	3.6531523152054	-6.38563174860606	7.03359957429796e-05	0.000762521075344452	1.63995290475665
FAM20A	2.32831247057138	8.71591099801628	6.37563368386919	7.12649710972012e-05	0.00077194365273792	1.62614361419726
MANF	1.66172351166732	9.47789635225705	6.37538408557961	7.12883308616808e-05	0.00077194365273792	1.62579869514757
CASS4	2.10573076418556	5.16829510621722	6.37391040389086	7.14264199033086e-05	0.000772589246231171	1.62376204569324
C1orf56	1.19613193551972	11.6368645101918	6.37344026569684	7.14705339886275e-05	0.000772589246231171	1.62311224541756
ATG4D	-1.46237776113303	10.3690486239529	-6.37341579860004	7.14728305915367e-05	0.000772589246231171	1.62307842745633
STRADA	1.17309249590444	12.7451454274541	6.37246359920681	7.15622704365215e-05	0.000773105785391059	1.62176225177051
PREX1	2.03763124559866	7.10453095673047	6.37143705821635	7.1658828053618e-05	0.000773698573982053	1.62034317867396
PLA2G7	5.40925559216739	5.3480327839417	6.36814073353749	7.19698328628257e-05	0.000776604708101189	1.61578542011258
AC231657.3	1.76628889731368	7.16710640343665	6.36741454283899	7.20385431847967e-05	0.000776894457588511	1.6147811317743
NRAS	1.50998906342364	7.74805447112838	6.36314409456456	7.24440324169962e-05	0.000780205189472214	1.6088738385131
PAPSS2	2.86916858602327	9.35694133411556	6.36313845389059	7.244456963322e-05	0.000780205189472214	1.60886603414212
NAT8L	-3.50516072254665	4.09650383379239	-6.36285421692335	7.24716458324406e-05	0.000780205189472214	1.60847276153841
BBS12	2.18111686486247	8.64185047286534	6.36047736303578	7.26984897121531e-05	0.000782193605250761	1.60518369414265
CLEC4M	2.19204368815391	5.10769216173694	6.35792444973144	7.29429874758301e-05	0.000784211279684095	1.60165013609922
CLTA	1.88188974807563	14.0546604614433	6.35763753059823	7.29705215525017e-05	0.000784211279684095	1.60125294760436
NBPF19	1.1552119455113	10.6956889255858	6.35686662679709	7.30445564057461e-05	0.000784552642876532	1.60018571261737
RRAGC	1.50763102572718	11.2589585293177	6.35589500514208	7.31379825962699e-05	0.000785101768066379	1.59884048903019
MARCKS	2.12140336535255	8.66000471332723	6.35355723488139	7.33632977618133e-05	0.00078636953639318	1.59560328415473
CXCR4	1.91482327938276	9.06116843822239	6.35337494268499	7.33808985037193e-05	0.00078636953639318	1.59535082533441
SLC7A1	2.20033723485281	6.90806548385162	6.35319829433214	7.33979586524373e-05	0.00078636953639318	1.59510617840411
GALNT7	1.14154618529723	7.59058589462732	6.35265920220248	7.3450048875463e-05	0.00078636953639318	1.59435954306893
TMEM234	1.60160110888378	10.553604371298	6.35229618738969	7.34851478844356e-05	0.00078636953639318	1.59385675001905
PSEN2	-1.19976621535312	7.33987613581183	-6.35173100432254	7.35398299582655e-05	0.00078636953639318	1.59307390824554
LANCL3	3.21506000175736	4.71931593837397	6.35159838000468	7.35526678436725e-05	0.00078636953639318	1.59289020239095
ZDHHC20	1.40410399985459	7.68536491625072	6.35110348325216	7.36005945796288e-05	0.000786428920781757	1.59220467010598
EIF2AK2	1.35419949737225	11.0705267554715	6.34978654864742	7.37282927067094e-05	0.000787340110838047	1.5903802854006
GPR141	3.3734688297314	3.82795913651193	6.34894221695453	7.38102896891522e-05	0.000787762493749664	1.58921048514854
EIF3G	-1.29330969744499	12.1593357578888	-6.34663518663683	7.40348367080445e-05	0.000789704924885807	1.58601365482972
ASPH	-1.54260863637066	7.72145216472207	-6.34290175767344	7.43997755086274e-05	0.000792757000508599	1.58083873213224
RNF149	0.943507853690766	10.2656528614954	6.3428342183455	7.4406395198598e-05	0.000792757000508599	1.58074509797408
KCNN2	-1.46883379637921	5.49587741193049	-6.34221159409923	7.44674499263423e-05	0.000792952306731447	1.57988188408169
PRDX6	-1.46303978063146	13.094903470072	-6.33452724582995	7.5225431929968e-05	0.000800564229713421	1.56922383370501
TRAPPC9	-1.05346892750026	8.25374660754277	-6.33277263215785	7.53996675957501e-05	0.00080195864216454	1.56678908109688
TFB1M	-1.41994198021855	9.64804085883706	-6.32419090220603	7.62581210158215e-05	0.000810624699916178	1.55487473995716
BLK	-1.48750453254189	4.85610423851861	-6.3209411679052	7.65859393838855e-05	0.000813643408680546	1.55036037219257
HILPDA	2.83217055092091	9.70155174048858	6.3193157793809	7.67504694289222e-05	0.000814924892792218	1.54810192011404
EMILIN2	2.39710266423066	6.34614679202907	6.31823961148225	7.68596137107698e-05	0.000815617170081125	1.54660640195481
MGAT2	1.25664621558628	8.48535802957632	6.31663226710269	7.70229405174619e-05	0.000816883300573768	1.54437242765861
PSCA	-2.85037919676377	6.56662870098554	-6.31609519810147	7.70775967745821e-05	0.000816996114298255	1.54362590098177
SELENOK	-0.914189209792782	13.3099672245659	-6.31541097110903	7.71472893797669e-05	0.000817268088406663	1.54267476710249
POLE4	-1.82148611983624	5.41187163471307	-6.31251058565225	7.74434642868911e-05	0.000819937648125898	1.5386422698995
IGKV1D-43	-1.19204981266664	5.19035252684413	-6.30989242319196	7.77118699829421e-05	0.000821461661434776	1.53500116375904
SLA	2.46543489087319	10.1258019263867	6.30984580647161	7.77166580355734e-05	0.000821461661434776	1.53493632486052
DMTN	-2.5088313474701	6.34467966175606	-6.30981144672848	7.77201873641954e-05	0.000821461661434776	1.53488853392215
LOX	4.53828740191905	9.8202490609349	6.30875922201009	7.78283521948567e-05	0.000822136719827285	1.53342491687677
LRRC17	3.08964387114342	10.7007885635095	6.30535010737589	7.81799099057683e-05	0.000825380618800375	1.52868188257074
ZFP3	-1.71036373438562	7.66615406816885	-6.30003483953833	7.87314467444317e-05	0.000830730899133969	1.52128366755366
OLA1	-2.15891469730451	4.11234438848918	-6.29807594118572	7.89357649650579e-05	0.000832413521449702	1.51855613649779
TMEM186	-1.14970126333561	7.54040056812086	-6.29679903618335	7.90692563962379e-05	0.000833347756226107	1.51677791528904
FGD1	2.4445467900936	6.44911265960601	6.29595627410918	7.91574942008125e-05	0.000833804252194711	1.51560415979767
FAM49B	-2.44378477699194	7.94369163017463	-6.29400507219721	7.93621930669197e-05	0.000835486275281923	1.51288625160935
NRDC	-1.59480182797187	10.7753195222076	-6.29177753088195	7.95965784720317e-05	0.00083724781590166	1.50978277880472
ADSS	1.5230316949529	7.80151431520004	6.29155778184726	7.9619741113493e-05	0.00083724781590166	1.50947658131367
CFAP43	1.57666272284878	2.27195082173201	6.2891108633597	7.98781486992117e-05	0.000839489490292961	1.50606660522803
ATP6V0A1	-1.60068567925064	8.9518035119632	-6.28237629404872	8.05940224161496e-05	0.000846213070780349	1.49667719061967
TCF3	1.35067054625692	11.1323931909327	6.2816766163114	8.06687916203762e-05	0.000846213070780349	1.49570133377086
CDC7	3.66891291094617	5.37408983947011	6.2812515256282	8.07142542242712e-05	0.000846213070780349	1.4951084169698
ADAR	1.22258287683088	7.89027547901946	6.28111008879385	8.07293867194644e-05	0.000846213070780349	1.49491113525147
HOXA4	-2.29573329143196	9.22683507858939	-6.28095605860839	8.07458700620689e-05	0.000846213070780349	1.49469628469308
KNL1	3.8492627668851	4.59596097616898	6.28019032308174	8.08278679918331e-05	0.000846594373548771	1.49362814227623
PRKN	-2.39117066725607	6.71842796550758	-6.27947165280563	8.0904907437036e-05	0.000846923340119227	1.49262557882707
MTPAP	-0.962048856734041	8.32109152874328	-6.27859234537913	8.09992741380316e-05	0.000847433217588426	1.49139882568528
HTATSF1	-1.55788451178151	9.58710443821749	-6.27602217904403	8.12757818150143e-05	0.000848661328658385	1.48781248446517
NBPF10	1.18217806648452	9.70374863426805	6.27598648038715	8.12796295422583e-05	0.000848661328658385	1.48776266510947
GFM2	-1.33789289061933	8.93233934860431	-6.2758423487621	8.12951665491906e-05	0.000848661328658385	1.48756152005101
PDGFD	2.50417406660099	7.65148320497882	6.27580159318215	8.12995604716923e-05	0.000848661328658385	1.48750464246907
DET1	-1.45926894733703	6.49253601320205	-6.27475186901798	8.1412820891672e-05	0.000849365911045212	1.4860395919033
RDH14	-1.13102997954161	10.2938426903552	-6.27330745046504	8.15689444086701e-05	0.000850516633834223	1.48402343682294
GADL1	-3.83635562462191	5.3854056828251	-6.27085044002431	8.18352563230812e-05	0.000852814350003586	1.48059322062318
CCDC181	-3.30990627453978	4.20724158128383	-6.2697223613287	8.19578401593818e-05	0.000853204795139898	1.4790180386983
CCDC110	-3.60615370043376	3.91707962115056	-6.26965962517755	8.19646632400021e-05	0.000853204795139898	1.47893043252456
STK4	1.21431162636019	5.76845028584156	6.26756972233618	8.21923070044326e-05	0.000855094853140285	1.47601173514303
RNPS1	-1.48979132133183	8.59731610777548	-6.2666842451691	8.22889629853891e-05	0.000855620814010544	1.47477492198327
TMEM39A	1.17624589179234	8.71425055653174	6.26592292013268	8.23721645979745e-05	0.000856006368946477	1.47371143511802
WLS	2.2444623871425	9.01940458926168	6.2650971742615	8.24625087091354e-05	0.000856465675233102	1.47255786914615
TNFRSF9	3.31748905186532	4.89864333901277	6.26405935863262	8.25762062808247e-05	0.000857166883988874	1.47110790867252
FKBP10	3.75483163726769	8.02307656945096	6.263383922618	8.26502939894061e-05	0.000857456375876678	1.47016415885705
SRSF9	1.4320984918634	11.0153963387839	6.26258970447994	8.27375021815129e-05	0.000857881586865296	1.46905436081002
DNASE1L3	3.97710523810258	7.06182437187948	6.25844847485696	8.31938305172053e-05	0.000862131487660151	1.46326621833837
CERS5	1.37454256546263	7.337916756983	6.2580270618506	8.32404180949882e-05	0.000862132901698092	1.46267708230916
USP6NL	1.84602326290053	6.91470747932811	6.2571170344394	8.33411181229564e-05	0.000862234011038245	1.46140477903323
ZNF850	1.45002890017566	4.33085138681427	6.25709919453994	8.33430935238476e-05	0.000862234011038245	1.46137983604677
POLR2G	0.926960717302599	12.9202485942692	6.25419524776419	8.36653176377699e-05	0.000865085401313097	1.45731907632479
AC005840.1	1.33102541414228	9.72224923922559	6.24868623389024	8.4280287934838e-05	0.000870958877544874	1.44961230064398
SSTR2	2.53272380977808	7.31168182875721	6.24797525069485	8.43600082077919e-05	0.00087129758059912	1.44861737321171
GSG1L	-3.50955437016645	4.31718059906066	-6.24626150880685	8.45524979543809e-05	0.000872799978883931	1.44621893015565
IP6K3	-8.46886370144131	11.577376845803	-6.24378291934056	8.48317320491911e-05	0.000875195634704272	1.44274933835914
TMEM150A	-2.42330891489423	4.55217397437101	-6.24188304224203	8.50464403534667e-05	0.000876758580577446	1.44008926843468
PIK3R5	2.80599839899258	4.18579679712207	6.24160682319245	8.50777049364213e-05	0.000876758580577446	1.43970248508579
RNF145	1.51782633591321	8.08920778433463	6.24113246167648	8.51314256270301e-05	0.000876825338311698	1.43903822269641
LGALSL	-1.46236782411637	7.03105463647576	-6.24035434664265	8.52196248948126e-05	0.000877140475877508	1.43794853802831
RND3	2.09643162720955	8.86937825984698	6.24002891255101	8.52565419441285e-05	0.000877140475877508	1.43749277015358
TFDP2	-1.32562652177908	7.77230128352591	-6.23908101044873	8.53641693803454e-05	0.000877761209805657	1.4361651574024
DCST1	3.85119440928613	9.35737034467678	6.2383977715303	8.54418367882721e-05	0.00087807336145644	1.43520814966216
UBFD1	-1.34384757964928	8.05954414791274	-6.23664158271915	8.56418208651834e-05	0.000879222401135294	1.43274797302152
HOXA10	-1.61862265679975	8.97604132319564	-6.23658397781927	8.56483890761106e-05	0.000879222401135294	1.43266726934045
BMPR1B	-3.37177270033739	4.13701161427909	-6.23517884238417	8.58087728617375e-05	0.000880381881876091	1.4306985517511
LITAF	1.20119815456597	11.5530121111018	6.231121581788	8.62736876991867e-05	0.000884662786572876	1.42501244402657
DLX5	5.66744561218516	6.45842564565216	6.23005665351379	8.63961641445335e-05	0.000885429490073187	1.42351960772617
PRR13	1.37300077274321	14.5513137900715	6.22890635625361	8.65286687781746e-05	0.000886298064306247	1.42190692351729
CITED2	-2.18392560394515	9.63367756551384	-6.22786603966486	8.66486926602669e-05	0.000887037912727277	1.42044827161647
LRP2BP	-3.17836769771519	7.90121772821388	-6.22404091517126	8.70915475275096e-05	0.000891080001163494	1.41508369002671
PPM1J	-3.36219373342881	10.6068752001006	-6.22266069977449	8.72519390715201e-05	0.000892229195133561	1.41314749743636
NFRKB	-1.0679400917761	7.11783522795787	-6.21924211164378	8.76505735954799e-05	0.000895812029698297	1.40835070235217
SYNJ2	1.58928340257557	5.28546183952935	6.21871787535629	8.77118766069353e-05	0.000895945200784105	1.40761497680287
CD200R1	2.24000364270621	5.59962611350895	6.2166670713726	8.79521360925507e-05	0.000897905195752333	1.40473646500975
OMA1	-1.34682670740794	10.9732150379106	-6.21571515500193	8.80638969696218e-05	0.000898551911905541	1.40340015596897
SMIM15	1.34480194515381	9.17786862769353	6.21373686602088	8.82966488267271e-05	0.000899853941252619	1.40062261457849
PGAM1	1.3717367116498	10.2224026736733	6.21355624097561	8.83179328379805e-05	0.000899853941252619	1.40036898788064
PSMA5	-1.31344937810113	5.44232241515986	-6.21339485226846	8.83369547932258e-05	0.000899853941252619	1.40014236828598
TBC1D3I	-1.98200106790213	7.60361054827033	-6.21224629299606	8.84724560761428e-05	0.000900373477023063	1.3985294745524
CTSA	1.90080906861511	10.4799200238537	6.21207442069846	8.84927519169099e-05	0.000900373477023063	1.39828810278253
HOXA3	-1.62343655798559	7.03338665887357	-6.21172955448736	8.85334911404682e-05	0.000900373477023063	1.39780377175375
HSP90B1	1.55849306887775	7.44360570160532	6.20965019184197	8.87795548491723e-05	0.000902381455641094	1.39488316053423
FCGR3A	2.9349912555801	8.37647548612182	6.20791717223642	8.89851952027494e-05	0.00090397658618666	1.3924485553392
GBX1	-3.20714936677748	2.57689863449969	-6.20668939004463	8.91311937714299e-05	0.000904964418160689	1.39072347337526
COPS5	-1.17579092492799	12.1467978810943	-6.20627953710786	8.91799876722869e-05	0.000904964773754864	1.39014756753036
ELL2	1.9349911437723	9.93045877619267	6.20414382415288	8.94347139786899e-05	0.00090705371117185	1.38714618902842
RBM20	-3.03515571309636	7.28277898818674	-6.20326534779168	8.95397166273529e-05	0.000907622687385947	1.38591145779024
KCNJ16	-2.55067096721097	3.39145335608251	-6.19829827265069	9.01359195041646e-05	0.000913167394103327	1.37892803859984
TMEM164	-1.48084527365145	7.57311102437271	-6.19762762266151	9.02167445939471e-05	0.000913487604835602	1.37798488186938
SH2B2	-2.23404254001018	5.48218016916019	-6.1964702361156	9.03564132125773e-05	0.000914261369171758	1.37635706528911
TCEAL3	1.46351528387112	12.8942681684314	6.19617828207123	9.03916817042121e-05	0.000914261369171758	1.37594641462792
ATP10D	1.4830379885904	6.29276302185516	6.19518127287469	9.05122334845645e-05	0.0009149820552688	1.37454397311826
RANBP10	-1.0898832764192	6.94013704406454	-6.19297918037054	9.07791086155881e-05	0.000916459098672678	1.37144591502033
DOCK4	1.48536506939891	7.37608366549942	6.19284153357871	9.07958183059449e-05	0.000916459098672678	1.37125224155644
SPIN1	1.3649352113588	8.60874743688081	6.19275371557916	9.08064807359405e-05	0.000916459098672678	1.37112867743459
DENND2D	1.93883033312019	4.42745654424896	6.19195088011625	9.09040194704841e-05	0.0009169448920501	1.36999900004005
BAMBI	4.61776030106188	11.1752894029571	6.19040375040051	9.10923022618835e-05	0.000918344991841694	1.36782176727186
MYOM1	-5.6663137321064	8.51953797513142	-6.18952274631475	9.11997060245744e-05	0.00091892863399354	1.36658180643221
PDLIM5	-2.68631374450102	9.86212127978979	-6.18443429314784	9.18227110984908e-05	0.000924704024952789	1.35941800649966
CCDC17	-2.2380752931839	7.45950231431445	-6.18355409067506	9.19309419018189e-05	0.000925291909814402	1.35817844569412
KIF2A	0.991218383608124	7.51069108992791	6.18155022692111	9.21778510875194e-05	0.000927274209314016	1.35535606828427
MEIKIN	2.9322523896833	3.5304899667889	6.18104230688293	9.22405483715161e-05	0.000927402263150238	1.35464059086788
MCCC2	-1.48592437628903	8.70577204765621	-6.18017484194159	9.23477335975381e-05	0.000927674430203513	1.35341856074496
ZNF503	1.64075161555434	11.2192061951072	6.18001431384061	9.23675833521601e-05	0.000927674430203513	1.35319240739852
AC242842.3	1.32626867005051	8.66191741238873	6.1791571411743	9.24736528038086e-05	0.00092823742349307	1.35198475481501
ATP5MC1	-1.58338803820034	13.4886889532256	-6.17574780538744	9.28968328178561e-05	0.000931981198432114	1.34718040457271
AC080038.1	2.81088395770997	8.96318260616498	6.17185721816632	9.33822910812294e-05	0.0009363453930133	1.34169591729191
ETFDH	-1.75848876739062	11.0739711189515	-6.17137410529759	9.3442762743712e-05	0.000936445829656206	1.34101473564922
DYNC2H1	1.29133746927773	6.73243988915005	6.1699947299184	9.36156520414798e-05	0.000937672154284871	1.33906965956644
DNAJC30	-1.39298675400259	9.705221330052	-6.16760969390351	9.39154010523355e-05	0.000940167121645819	1.33570586478516
ACAD9	-0.952155230692694	7.58634196726213	-6.16432954513045	9.43293323783047e-05	0.000943522963789623	1.33107833608775
ATP8B2	2.28212914198542	6.51035244156644	6.16414802266077	9.43522963789623e-05	0.000943522963789623	1.33082220640217
RBMS1	1.36363840886229	12.6589170385627	6.16069728806143	9.47899853217998e-05	0.000947269277395328	1.32595232179249
LRRC18	2.41719660594819	2.99436619071499	6.160390495287	9.48290041702866e-05	0.000947269277395328	1.32551927732434
KRTCAP3	-1.87977942638686	6.26182171032223	-6.15943349105757	9.49508298142263e-05	0.000947976009334073	1.3241683617214
CAMK2A	-2.26504398778568	2.45838411186194	-6.15814047364772	9.51156967100501e-05	0.000948714864647251	1.32234292497823
CNP	1.4194104825773	7.08862345264576	6.15805138772736	9.51270669778305e-05	0.000948714864647251	1.3222171480443
CBFA2T3	-3.21673838027003	7.50236502775337	-6.1564170239572	9.53359244106108e-05	0.000950287194984391	1.31990945805715
FBXW4	-1.48990048751479	7.56756784211981	-6.15245546687846	9.58442238172581e-05	0.000954379617146498	1.31431427682235
ABCF3	-0.903447813840769	8.63263997565748	-6.1524157677721	9.58493322392819e-05	0.000954379617146498	1.31425819599542
CHID1	0.938844629682836	10.0055127536209	6.15085447413844	9.60504693168294e-05	0.000955502219115783	1.3120524654798
RNF146	-1.30499136720012	9.06534717221194	-6.1507415086952	9.60650399175674e-05	0.000955502219115783	1.3118928594771
HSPA13	1.44744592938968	8.17751072709463	6.14936160147818	9.62432160093697e-05	0.000956761697447189	1.30994308055792
PDCD4	1.55670264537371	10.0352446073836	6.1421526354638	9.71798404672606e-05	0.000965555588368499	1.2997526664867
SUSD5	2.67531815873727	6.04366290540118	6.14016910166554	9.74392652563214e-05	0.000967615175579093	1.29694752564392
SLC20A2	-2.04744512861923	7.70474363673838	-6.13658089136378	9.79104563913652e-05	0.000971774369317507	1.29187163949535
SERF1B	-0.95500932438706	10.7180255256386	-6.1356557903154	9.8032333845452e-05	0.000972463985126451	1.29056270029882
INO80D	-1.12144769228302	7.90896059307916	-6.13371133702937	9.82890374304703e-05	0.000974248181248834	1.28781107655347
PRXL2B	2.03286958399345	8.38026047544061	6.13349850434898	9.831717906676e-05	0.000974248181248834	1.28750986204839
GATD3B	-1.3957869407665	12.3674708476521	-6.13272663898261	9.84193109969867e-05	0.000974739814356496	1.28641741566074
RUNX2	4.07979726052572	6.19939252170433	6.13131641137288	9.86062043685009e-05	0.000976069948309001	1.28442126024531
JDP2	2.28276884281938	13.8799017992614	6.12863002717395	9.89632786273225e-05	0.000979082330129588	1.2806179595046
LRMDA	1.80211486034138	6.1253661375199	6.12789670532322	9.90609929155647e-05	0.000979526919825723	1.27957957039117
GRK4	2.0878145698993	5.24520780031418	6.12514707101609	9.94283022720772e-05	0.000982635404776226	1.27568540187477
MERTK	2.64269194154498	5.72203185519887	6.12462927906166	9.94976349358645e-05	0.000982797288137118	1.27495196152194
C8orf48	2.64381409117647	5.38888230407433	6.12353199426461	9.96447337287326e-05	0.00098372673298153	1.2733975596322
FERMT3	1.89096085556744	11.7005321781708	6.12252522377007	9.97799039209469e-05	0.000984537488980741	1.2719712319461
IL2RG	1.46979806225807	7.5227096776603	6.12159742414278	9.99046457731745e-05	0.000985244540674877	1.27065666021238
SLC35C1	1.51026226862969	10.6545447864413	6.12067830418587	0.000100028385816343	0.000985940966941753	1.26935426831971
ENTPD7	3.34590325154941	4.97375126491695	6.11812745898851	0.000100372666269795	0.000988809281299042	1.26573910769986
PAIP2B	-2.51069942036634	6.15612832135223	-6.11666602420125	0.000100570485297721	0.000990232470623713	1.26366749530839
NLRC4	2.82330726559626	2.50107734563195	6.11085819368762	0.000101360778437068	0.000997484648882278	1.2554318429842
PNPLA7	-1.99810259555581	5.64947784011526	-6.10960250261471	0.000101532520332511	0.000998645245029887	1.2536506233524
CREB3L1	3.2367113248458	6.71359939823554	6.10897569878705	0.000101618365713978	0.00099896020532385	1.25276140905097
YWHAB	1.05306714450309	14.1168657904959	6.10745945702216	0.000101826348652872	0.0010004748708297	1.25061016867666
DCUN1D1	-1.36144783729974	6.77321834145698	-6.1045388780978	0.000102228254044204	0.00100372083979254	1.24646555542432
TMEM60	0.944939593988066	12.9928697916615	6.10398358473047	0.00010230486138726	0.00100372083979254	1.24567740041818
RNF152	1.78066934281157	7.15205617713326	6.10388146548236	0.000102318956297817	0.00100372083979254	1.24553245290353
ERBB3	-2.80059599203892	4.82540106777747	-6.10286661688501	0.000102459143191139	0.00100456508062733	1.24409190326606
CEP55	4.1029855008875	4.2734687252973	6.10198782239921	0.000102580702788011	0.001005225894269	1.24284436276244
GPC2	1.64009714684895	5.49702008550964	6.1009144615929	0.000102729385996132	0.00100608326468226	1.24132046907545
XK	-2.90689364745214	8.74715629694413	-6.10044008986446	0.000102795170254881	0.00100608326468226	1.24064693322049
PCMTD1	-1.69648572317641	10.5024034889576	-6.10018318061969	0.000102830816438699	0.00100608326468226	1.24028214799624
S100A10	2.07897390720946	15.0659545744444	6.09893940717656	0.000103003577923524	0.00100687181895057	1.23851598505886
B4GAT1	-1.03338359572799	9.63062637220432	-6.09882192131911	0.000103019912941117	0.00100687181895057	1.23834914355844
PRKACA	-1.21378913647406	7.79130972116082	-6.09796497782106	0.000103139144969363	0.00100746717361421	1.23713214111854
ADCY9	-1.84253551981231	7.74546336135842	-6.09760416847948	0.000103189391004343	0.00100746717361421	1.2366197011645
SEC22B	1.02962247033108	10.0501890950483	6.09661450493931	0.000103327345778006	0.00100828366858033	1.23521403704829
HLA-C	1.0205884307836	17.3686905016243	6.09562403411187	0.000103465611399413	0.00100862253198219	1.2338070896231
PDCL	1.44604157641877	10.7237600089428	6.09522459718975	0.000103521427344226	0.00100862253198219	1.23323965739027
TREX2	0.983269721474543	10.2297079488235	6.09519829659957	0.00010352510363287	0.00100862253198219	1.23320229450891
CASP8	1.90780955329969	5.67713995720523	6.09453669046065	0.000103617628877435	0.00100899432946758	1.23226237849247
COX5B	-1.24793145829907	16.1497925630656	-6.09259535497463	0.000103889636483767	0.00101111256063907	1.22950405260187
TRPS1	1.95933421160662	7.46180611278581	6.09185380723884	0.00010399373974122	0.00101159528804876	1.22845029370512
CLPX	-0.914828562471552	9.63529384651529	-6.09092701439651	0.000104124006416291	0.00101218122145749	1.22713318883781
SUCLG1	-1.1963004816451	12.5141762916981	-6.09064950686709	0.000104163045958179	0.00101218122145749	1.22673878774436
GPD1	-6.20424428420541	6.4770607689142	-6.08771318979867	0.000104577089098246	0.00101567282766272	1.22256495778196
RALB	1.26598308782053	8.56298642791973	6.08697703205063	0.000104681169801948	0.00101615194117372	1.2215183573325
NPL	2.03041268549732	8.37326857175823	6.08591285284796	0.000104831824053865	0.00101708241214832	1.22000527296694
HIST1H3B	3.94960043155384	10.5178681168584	6.0815678984231	0.000105449352865476	0.00102236381830003	1.21382583738195
ZC3HAV1	1.62736862616576	8.04757470436403	6.08130843215462	0.000105486353019642	0.00102236381830003	1.21345673865701
CUL5	-1.63840590832909	8.41797663757903	-6.0788119038639	0.000105843073672442	0.00102505510794478	1.20990487064268
PIP5KL1	2.38086332488891	5.20835248761513	6.07859242757773	0.00010587449579365	0.00102505510794478	1.20959257511661
CCDC192	-4.12172915419275	4.30437877316357	-6.07793147949266	0.000105969183346316	0.00102543693582254	1.2086520633027
CHRNA1	-8.26432628549907	11.2788259150517	-6.0761480809285	0.000106225127326813	0.00102691171050547	1.20611402971976
TMEM181	1.23376604697776	5.49537258818907	6.07609854510834	0.000106232245914359	0.00102691171050547	1.20604352676242
SFPQ	0.887116801211005	11.2251078316521	6.07570172450902	0.000106289289848857	0.00102692827672816	1.20547873066361
MT1X	-3.41662002148731	12.9534361820499	-6.07502037912498	0.000106387311648139	0.00102734053287693	1.20450891822048
CENPF	4.68617754992468	5.59606608988451	6.07136875811419	0.000106914309022175	0.00103189265494102	1.19931017487866
LMAN1	1.33633010824874	13.2696419139635	6.0693486318833	0.0001072070547139	0.00103418031990124	1.19643335997229
ZER1	-0.958173991524338	7.84342945510156	-6.06866585149736	0.000107306194029802	0.00103459894087954	1.19546089944921
TSPAN14	1.01940217375158	11.4392227123785	6.06819895115412	0.000107374044354442	0.00103471560914769	1.19479587194594
RIT1	1.7965316805264	9.34392675403778	6.06780850585745	0.000107430819537145	0.00103472548552642	1.19423971949361
SERPINC1	-4.72697238049245	3.8045577890317	-6.06655723102098	0.000107612986380232	0.00103528775915445	1.19245725325432
SLC20A1	1.49261210013077	6.22630372696766	6.06634376887388	0.000107644096366503	0.00103528775915445	1.19215315029352
CYP19A1	2.52208497650328	2.64167979426093	6.06625840770932	0.00010765653961035	0.00103528775915445	1.19203154108384
NDUFB4	-0.951863995881444	16.3602512907608	-6.06549359848453	0.000107768096095047	0.00103582385475094	1.19094191536513
SAYSD1	1.37678666661038	6.62319455409567	6.06159409240288	0.000108338818095305	0.0010407704264228	1.18538500884837
RACGAP1	2.66881969904334	6.95604060866309	6.06091602082996	0.000108438389718446	0.00104118805647924	1.18441852093083
NT5DC1	-1.0345629997838	10.7399348521709	-6.05911617069124	0.000108703166064581	0.00104314565222331	1.18185279679136
RGL1	2.10121617140916	7.32607325112571	6.05793161600727	0.000108877804829862	0.00104314565222331	1.18016394233566
PNPLA2	-1.94720577771505	8.76638300054489	-6.05778837879032	0.000108898942681594	0.00104314565222331	1.17995971153865
MRPL39	-1.23334434064476	9.18649679029274	-6.0577549696464	0.000108903873580854	0.00104314565222331	1.17991207562893
CD84	3.96668610754469	8.12608541506753	6.05762342589306	0.000108923290625472	0.00104314565222331	1.17972451449283
ARPIN-AP3S2	-1.21372053633319	9.0452230835347	-6.05682652796341	0.000109040999434899	0.00104373437313652	1.17858820907954
JAG1	1.44391549533764	8.80421236708065	6.05636361849078	0.000109109437918736	0.00104383281536138	1.17792810070018
GNA15	2.63495064662646	5.43705816879447	6.05599637277945	0.00010916376587373	0.00104383281536138	1.17740438743953
CHST15	1.6211462029074	7.63786680627137	6.05180181925822	0.0001097863452296	0.00104924540034056	1.17142137896538
NSMF	1.47728692731385	4.25810556407335	6.0509539879963	0.000109912647624059	0.00104991185790146	1.17021175452664
ATP5IF1	-1.88403390240053	7.99097788652004	-6.04962034627543	0.000110111637527687	0.00105034409921241	1.1683088075142
FBXL12	-1.52651040652275	7.08005488773877	-6.04952574368385	0.0001101257676657	0.00105034409921241	1.16817381150473
ITGAD	2.22038498300603	6.54042262870614	6.04943080692309	0.000110139949673149	0.00105034409921241	1.16803833738511
ADAM28	2.26077783550693	4.98449595780409	6.0490757730863	0.000110193003330322	0.00105034409921241	1.16753169532241
ZYG11B	-1.71780642156272	9.39120562982634	-6.04843471600501	0.000110288867708483	0.00105034409921241	1.16661684639643
EXTL2	1.63256184931924	8.34111184569002	6.04837736247463	0.000110297448780442	0.00105034409921241	1.16653499469922
C4orf54	-7.61513330883959	6.53991694451982	-6.04743738669223	0.000110438187459299	0.00105114500474081	1.16519344919996
ODF2L	2.05369889421433	9.13623532856596	6.04654124373053	0.000110572542748155	0.00105188436361135	1.1639143474729
NR2F1	2.86389202718028	8.0388520715276	6.04542331937545	0.000110740394896469	0.00105249540432758	1.16231853067452
DZIP3	-1.12104558366842	6.59139011031177	-6.04530982347488	0.00011075745116826	0.00105249540432758	1.16215650756088
CASP1	1.5869196697993	9.31112780842504	6.04498090265609	0.000110806897632332	0.00105249540432758	1.1616869405606
KIAA1143	-1.20768172259835	8.09880891687958	-6.04444790818852	0.000110887072680187	0.00105271819383338	1.16092600613329
NR1H2	-1.1014722870296	8.38709186757574	-6.04289799393027	0.000111120570698424	0.00105439559926521	1.15871303120832
PLA2R1	2.14675934441347	5.92091732068021	6.04160972136516	0.000111315053496583	0.00105570127383576	1.15687337394277
CERS2	1.15735019730136	7.36271345414438	6.04077901918831	0.0001114406533753	0.00105579806255842	1.15568700557355
AMPD3	-2.31320387794631	6.85945637680445	-6.04074920125389	0.000111445164592097	0.00105579806255842	1.15564441925881
ZWINT	4.2606979820001	8.3699444137395	6.04041383670714	0.000111495916089144	0.00105579806255842	1.15516543921797
PBXIP1	-1.67523106705036	11.8082569980435	-6.03803156529284	0.000111857145598234	0.00105817303122783	1.15176253849266
TMEM241	1.58331981132921	6.0779956343311	6.03800784787549	0.000111860748236476	0.00105817303122783	1.15172865590435
UBE2L6	1.80577686509615	12.3739801303091	6.03706067850779	0.000112004723623678	0.00105899524730283	1.15037547000223
MS4A4A	2.13826348920591	11.1328491856756	6.03518080383169	0.000112291065285625	0.00106116200188452	1.14768939084142
SLC9A1	1.44999723065219	4.58284319469962	6.03371506437419	0.00011251487122131	0.00106273588288423	1.14559471031206
PRKACB	1.19826086088647	8.09702263096372	6.02586981816906	0.000113720941430668	0.00107358121716846	1.1343780009912
TMCC1	-1.44294366289296	11.4756241591629	-6.02384311562387	0.000114034762051794	0.00107595896609021	1.13147893142387
JAZF1	1.6510120431216	8.21812173450053	6.02336723193833	0.000114108583959285	0.00107595896609021	1.130798126633
AL159163.1	1.82003199286609	5.80451239868722	6.02312149402851	0.000114146724365929	0.00107595896609021	1.13044655868359
NXT1	1.26207359466122	11.2695544735485	6.01901002010219	0.000114786890330537	0.00108144400230191	1.12456317447182
SMAP2	1.77038570517329	10.8056753249599	6.0162068682653	0.000115225556081042	0.00108502603798282	1.12055059960246
MAP1A	1.74404526420203	7.49213122458018	6.01465221235618	0.000115469619822264	0.00108639994469237	1.11832471139096
CHSY3	1.99205039317149	7.60386969340892	6.01453191298554	0.000115488528603343	0.00108639994469237	1.11815245791706
TYMS	5.0772507102511	6.91232820426206	6.01333478789284	0.000115676875160452	0.00108758197503837	1.11643821587564
ARSB	1.42613769651188	9.10031555150865	6.01281723408794	0.000115758405186426	0.00108758197503837	1.11569703446034
HSPB8	-7.12402859759421	14.3098634096727	-6.01261691755551	0.000115789977514861	0.00108758197503837	1.1154101539458
ASNS	2.0445079264682	8.58195235834896	6.0087086333116	0.000116407823505327	0.00109283217210868	1.10981183508253
SPA17	2.25559735895462	7.73041745215975	6.00636271032667	0.00011678038018741	0.00109513373940039	1.10645045202471
LGI2	3.46277044735233	4.28297490496831	6.00634215794656	0.000116783649765464	0.00109513373940039	1.10642099990131
ZMYND12	-1.56614989778577	6.99953649073253	-6.00605086808042	0.000116830000216206	0.00109513373940039	1.10600356718595
FAM111A	1.88011482903215	7.7137527487875	6.00283006909293	0.0001173438162628	0.00109906137684376	1.10138721140237
STK25	-1.27475178744119	10.3494429565369	-6.00264311829928	0.000117373715011333	0.00109906137684376	1.1011192110981
MRPL33	-1.04429295975769	15.2716607142188	-6.00231222283594	0.000117426654648771	0.00109906137684376	1.10064484922347
STARD4	2.57439454934974	4.13065912856689	6.00162806197112	0.00011753619414758	0.00109953213879994	1.0996640079482
MAP4K5	0.95639234371267	11.4179199935954	6.0001935657527	0.000117766224357886	0.00110049152268956	1.09760724200192
COX5A	-1.50563589292466	14.776770227496	-6.00000479869226	0.000117796530258091	0.00110049152268956	1.09733656826185
HS3ST2	4.70454723436878	7.39133964605281	5.99987963077418	0.000117816630150009	0.00110049152268956	1.0971570867987
TRAK1	-1.7867128440452	8.50503753086932	-5.99505375719095	0.000118594398800833	0.00110719921616875	1.0902354697328
AC135050.2	2.01667571368346	11.7776137334605	5.99369153491272	0.000118814939081501	0.00110845555497666	1.08828108128095
TNC	4.30298011855628	7.03538584591477	5.9934080976251	0.000118860882137026	0.00110845555497666	1.08787439941958
SGCA	-6.73687429395747	12.4922633984569	-5.99311669424003	0.000118908136312421	0.00110845555497666	1.08745627589191
ZNF768	-0.913310424047589	11.1358805701303	-5.99027125385914	0.000119370615827296	0.00111198653075346	1.08337283716294
CREB3L2	1.54647516688739	12.6811889894349	5.99004947512328	0.000119406743307739	0.00111198653075346	1.08305451893155
AC112128.1	0.875502046132355	7.09451562826482	5.98545499212646	0.000120157824166831	0.0011184198678718	1.07645852259821
NACA	0.874118074544457	10.598175468413	5.9850800891812	0.000120219334557403	0.00111843150345133	1.07592016854387
MDFI	5.27411566863079	7.00858601803064	5.98405336064403	0.000120387963120952	0.00111943917611466	1.07444570347025
SELENOS	1.0890808951627	11.7453226242873	5.98165205008265	0.00012078334299717	0.00112179942787232	1.07099665043013
PTCHD1	-3.0692413267172	3.10885048485008	-5.98130824696298	0.000120840064693514	0.00112179942787232	1.07050277257272
CALML6	-5.89395716315641	7.87538638398937	-5.98080017144191	0.000120923940891351	0.00112179942787232	1.06977288482435
[truncated: 16,561 more rows]
