# Supplementary material for: Carboxypeptidase E is a prognostic biomarker co-expressed with osteoblastic genes in osteosarcoma
Source: PeerJ. 2023 Aug 30;11:e15814. doi: 10.7717/peerj.15814 (PMC10474831; doi:10.7717/peerj.15814)
Supplement: Supplemental Information 2 [file peerj-11-15814-s002.csv]

ID	Description	setSize	enrichmentScore	NES	pvalue	p.adjust	qvalues	rank	leading_edge	core_enrichment
REACTOME_MUSCLE_CONTRACTION	REACTOME_MUSCLE_CONTRACTION	74	-0.710476674	-3.499183247	0.00110742	0.031703995	0.020708551	283	tags=64%, list=14%, signal=57%	ATP2B2/KCNJ12/NOS1/SCN1A/SCN5A/CACNA1F/RYR3/FXYD1/MYH8/SCN7A/TMOD1/TNNT2/ACTA1/CASQ2/MYL3/TNNI3/CACNB1/CAMK2B/SCN4A/MYL5/TPM3/ATP1A2/TNNI1/RYR1/ACTC1/KCNJ11/DMD/CACNA1S/TRIM72/TPM2/MYBPC2/SLN/ATP2A1/CAV3/NEB/TTN/TNNC1/DES/TMOD4/TNNT1/TRDN/CASQ1/MYL7/MYLPF/MYL2/MYBPC1/MYL1
KEGG_CALCIUM_SIGNALING_PATHWAY	KEGG_CALCIUM_SIGNALING_PATHWAY	41	-0.5024497	-2.176970207	0.001193317	0.031703995	0.020708551	283	tags=41%, list=14%, signal=36%	ATP2B2/NOS1/SLC25A4/ADCY2/ERBB4/CACNA1F/P2RX6/PHKG1/RYR3/CALML6/CAMK2B/MYLK3/RYR1/CACNA1S/ATP2A1/MYLK2/TNNC1
REACTOME_CARDIAC_CONDUCTION	REACTOME_CARDIAC_CONDUCTION	41	-0.627278359	-2.717816924	0.001193317	0.031703995	0.020708551	422	tags=66%, list=21%, signal=53%	FGF13/CACNA2D1/PLN/CACNA2D3/SCN1B/ATP2B2/KCNJ12/NOS1/SCN1A/SCN5A/CACNA1F/RYR3/FXYD1/SCN7A/CASQ2/TNNI3/CACNB1/CAMK2B/SCN4A/ATP1A2/RYR1/KCNJ11/CACNA1S/SLN/ATP2A1/TRDN/CASQ1
KEGG_HYPERTROPHIC_CARDIOMYOPATHY_HCM	KEGG_HYPERTROPHIC_CARDIOMYOPATHY_HCM	43	-0.603869607	-2.639073311	0.001197605	0.031703995	0.020708551	255	tags=49%, list=13%, signal=44%	PRKAG3/CACNA1F/SGCG/MYH7/TNNT2/MYL3/ITGB6/TNNI3/SGCA/CACNB1/TPM3/ACTC1/DMD/PRKAA2/CACNA1S/TPM2/TTN/TNNC1/DES/CACNG1/MYL2
KEGG_DILATED_CARDIOMYOPATHY	KEGG_DILATED_CARDIOMYOPATHY	42	-0.59527403	-2.582022684	0.001206273	0.031703995	0.020708551	241	tags=48%, list=12%, signal=43%	ADCY2/CACNA1F/SGCG/MYH7/TNNT2/MYL3/ITGB6/TNNI3/SGCA/CACNB1/TPM3/ACTC1/DMD/CACNA1S/TPM2/TTN/TNNC1/DES/CACNG1/MYL2
REACTOME_ANTIGEN_PROCESSING_UBIQUITINATION_PROTEASOME_DEGRADATION	REACTOME_ANTIGEN_PROCESSING_UBIQUITINATION_PROTEASOME_DEGRADATION	32	-0.549291613	-2.239586817	0.001246883	0.031703995	0.020708551	640	tags=75%, list=31%, signal=52%	FBXW10/UBE2D1/UBAC1/UBE2G1/NEDD4/RNF144B/RNF115/RNF123/PSMA4/FBXO32/ASB8/ASB14/TRIM63/ASB18/ASB2/ASB11/ASB15/ASB4/KBTBD13/UBE2D3/ASB12/ASB5/KLHL41/FBXO40
REACTOME_ION_CHANNEL_TRANSPORT	REACTOME_ION_CHANNEL_TRANSPORT	34	-0.506631315	-2.086528779	0.00125	0.031703995	0.020708551	195	tags=35%, list=10%, signal=32%	RYR3/FXYD1/BEST3/CASQ2/CAMK2B/ATP1A2/CLCN1/RYR1/SLN/ATP2A1/TRDN/CASQ1
KEGG_CARDIAC_MUSCLE_CONTRACTION	KEGG_CARDIAC_MUSCLE_CONTRACTION	29	-0.647419195	-2.560596939	0.001269036	0.031703995	0.020708551	232	tags=52%, list=11%, signal=47%	CACNA1F/MYH7/TNNT2/MYL3/TNNI3/CACNB1/ATP1B4/TPM3/ATP1A2/ACTC1/CACNA1S/TPM2/TNNC1/CACNG1/MYL2
REACTOME_NEDDYLATION	REACTOME_NEDDYLATION	28	-0.552609864	-2.172001733	0.001270648	0.031703995	0.020708551	419	tags=57%, list=21%, signal=46%	FBXO32/FEM1A/ASB8/ASB14/HIF3A/ASB18/ASB2/ASB11/ASB15/ASB4/KBTBD13/UBE2D3/ASB12/ASB5/KLHL41/FBXO40
WP_STRIATED_MUSCLE_CONTRACTION_PATHWAY	WP_STRIATED_MUSCLE_CONTRACTION_PATHWAY	26	-0.839403925	-3.223781982	0.001305483	0.031703995	0.020708551	194	tags=81%, list=10%, signal=74%	MYOM1/MYH8/TMOD1/TNNT2/ACTA1/MYL3/TNNI3/TPM3/TNNI1/ACTC1/DMD/TPM2/MYBPC2/NEB/TTN/TNNC1/DES/TNNT1/MYL2/MYBPC1/MYL1
KEGG_TIGHT_JUNCTION	KEGG_TIGHT_JUNCTION	25	-0.669978893	-2.556101427	0.001308901	0.031703995	0.020708551	429	tags=68%, list=21%, signal=54%	PATJ/MYH14/PRKCQ/ACTN2/YBX3/MYH8/MYH7/MYH2/MYL5/CTNNA3/MYH7B/MYH4/MYL7/MYLPF/MYH13/MYH1/MYL2
REACTOME_STRIATED_MUSCLE_CONTRACTION	REACTOME_STRIATED_MUSCLE_CONTRACTION	25	-0.854717749	-3.260916546	0.001308901	0.031703995	0.020708551	188	tags=84%, list=9%, signal=77%	MYH8/TMOD1/TNNT2/ACTA1/MYL3/TNNI3/TPM3/TNNI1/ACTC1/DMD/TPM2/MYBPC2/NEB/TTN/TNNC1/DES/TMOD4/TNNT1/MYL2/MYBPC1/MYL1
KEGG_VIRAL_MYOCARDITIS	KEGG_VIRAL_MYOCARDITIS	23	-0.597715466	-2.21876079	0.001333333	0.031703995	0.020708551	212	tags=43%, list=10%, signal=39%	SGCG/MYH8/MYH7/MYH2/SGCA/DMD/MYH7B/MYH4/MYH13/MYH1
KEGG_INSULIN_SIGNALING_PATHWAY	KEGG_INSULIN_SIGNALING_PATHWAY	22	-0.534549703	-1.973309965	0.001340483	0.031703995	0.020708551	258	tags=41%, list=13%, signal=36%	PPARGC1A/PRKAG3/PHKG1/CALML6/FBP2/SLC2A4/PRKAA2/PYGM/PPP1R3A
REACTOME_ION_HOMEOSTASIS	REACTOME_ION_HOMEOSTASIS	21	-0.720672591	-2.616034184	0.001371742	0.031703995	0.020708551	283	tags=67%, list=14%, signal=58%	ATP2B2/NOS1/RYR3/FXYD1/CASQ2/TNNI3/CAMK2B/ATP1A2/RYR1/KCNJ11/SLN/ATP2A1/TRDN/CASQ1
REACTOME_SMOOTH_MUSCLE_CONTRACTION	REACTOME_SMOOTH_MUSCLE_CONTRACTION	13	-0.74118761	-2.325454786	0.001477105	0.031703995	0.020708551	132	tags=54%, list=6%, signal=51%	MYL5/TPM3/TRIM72/TPM2/CAV3/MYL7/MYLPF
WP_MYOMETRIAL_RELAXATION_AND_CONTRACTION_PATHWAYS	WP_MYOMETRIAL_RELAXATION_AND_CONTRACTION_PATHWAYS	25	-0.520888346	-1.987291625	0.002617801	0.031703995	0.020708551	271	tags=44%, list=13%, signal=39%	PRKCQ/NOS1/ADCY2/RYR3/ACTA1/CAMK2B/PKIA/RYR1/ACTC1/MYLK2/MYL2
REACTOME_PHASE_0_RAPID_DEPOLARISATION	REACTOME_PHASE_0_RAPID_DEPOLARISATION	20	-0.578887041	-2.069151043	0.002758621	0.031703995	0.020708551	466	tags=65%, list=23%, signal=51%	CACNG8/FGF13/CACNA2D1/CACNA2D3/SCN1B/SCN1A/SCN5A/CACNA1F/SCN7A/CACNB1/CAMK2B/SCN4A/CACNA1S
REACTOME_ACTIVATION_OF_MATRIX_METALLOPROTEINASES	REACTOME_ACTIVATION_OF_MATRIX_METALLOPROTEINASES	10	0.614819847	2.17798412	0.002849003	0.031703995	0.020708551	658	tags=90%, list=32%, signal=61%	MMP11/MMP7/MMP14/CTSK/MMP16/MMP1/TIMP1/MMP2/TIMP2
KEGG_VASCULAR_SMOOTH_MUSCLE_CONTRACTION	KEGG_VASCULAR_SMOOTH_MUSCLE_CONTRACTION	11	-0.635526081	-1.897747993	0.003030303	0.031703995	0.020708551	346	tags=64%, list=17%, signal=53%	PRKCQ/ADCY2/CACNA1F/CALML6/MYLK3/CACNA1S/MYLK2
PID_DELTA_NP63_PATHWAY	PID_DELTA_NP63_PATHWAY	12	0.595071412	2.288342459	0.00310559	0.031703995	0.020708551	183	tags=58%, list=9%, signal=53%	DLX5/TOP2A/CCNB2/RAB38/COL5A1/DLX6/HELLS
REACTOME_MET_ACTIVATES_PTK2_SIGNALING	REACTOME_MET_ACTIVATES_PTK2_SIGNALING	12	0.699877729	2.69137433	0.00310559	0.031703995	0.020708551	387	tags=83%, list=19%, signal=68%	COL11A1/COL1A1/COL1A2/COL3A1/COL5A2/COL5A1/FN1/COL24A1/LAMA4/ITGA2
REACTOME_MET_PROMOTES_CELL_MOTILITY	REACTOME_MET_PROMOTES_CELL_MOTILITY	12	0.699877729	2.69137433	0.00310559	0.031703995	0.020708551	387	tags=83%, list=19%, signal=68%	COL11A1/COL1A1/COL1A2/COL3A1/COL5A2/COL5A1/FN1/COL24A1/LAMA4/ITGA2
WP_MIRNA_TARGETS_IN_ECM_AND_MEMBRANE_RECEPTORS	WP_MIRNA_TARGETS_IN_ECM_AND_MEMBRANE_RECEPTORS	14	0.58689755	2.428361868	0.003236246	0.031703995	0.020708551	333	tags=71%, list=16%, signal=60%	COL1A2/COL3A1/COL5A2/COL5A1/FN1/THBS2/THBS1/LAMA4/COL6A3/ITGA11
WP_SENESCENCE_AND_AUTOPHAGY_IN_CANCER	WP_SENESCENCE_AND_AUTOPHAGY_IN_CANCER	14	0.590271114	2.442320412	0.003236246	0.031703995	0.020708551	357	tags=64%, list=18%, signal=53%	COL1A1/COL3A1/COL10A1/FN1/MMP14/THBS1/TNFSF15/INHBA/SPARC
WP_TYPE_I_COLLAGEN_SYNTHESIS_IN_THE_CONTEXT_OF_OSTEOGENESIS_IMPERFECTA	WP_TYPE_I_COLLAGEN_SYNTHESIS_IN_THE_CONTEXT_OF_OSTEOGENESIS_IMPERFECTA	14	0.784197531	3.244715166	0.003236246	0.031703995	0.020708551	451	tags=100%, list=22%, signal=78%	COL1A1/COL1A2/LOX/SERPINH1/FKBP10/PLOD2/ADAMTS2/CREB3L1/BMP1/PPIB/P3H1/P3H2/P4HA2/TNFRSF11A
PID_E2F_PATHWAY	PID_E2F_PATHWAY	15	0.525547785	2.221495609	0.003424658	0.031703995	0.020708551	659	tags=80%, list=32%, signal=55%	RRM2/TYMS/CDK1/MYBL2/CCNA2/CDC6/CCNE2/ORC1/E2F7/CCNE1/E2F2/SERPINE1
PID_PLK1_PATHWAY	PID_PLK1_PATHWAY	15	0.629398089	2.660471853	0.003424658	0.031703995	0.020708551	684	tags=93%, list=34%, signal=62%	CLSPN/BUB1/CDK1/BUB1B/KIF20A/ERCC6L/CENPE/NDC80/SGO1/PLK1/CCNB1/TPX2/SPC24/BORA
REACTOME_SYNDECAN_INTERACTIONS	REACTOME_SYNDECAN_INTERACTIONS	15	0.654681147	2.767343587	0.003424658	0.031703995	0.020708551	553	tags=87%, list=27%, signal=64%	COL1A1/SDC1/COL1A2/COL3A1/COL5A2/COL5A1/FN1/TNC/THBS1/ITGA2/TGFB1/ACTN1/SDC2
WP_MICROGLIA_PATHOGEN_PHAGOCYTOSIS_PATHWAY	WP_MICROGLIA_PATHOGEN_PHAGOCYTOSIS_PATHWAY	15	0.528162055	2.232546153	0.003424658	0.031703995	0.020708551	970	tags=100%, list=48%, signal=53%	C1QB/C1QC/TYROBP/SIGLEC7/NCKAP1L/RAC2/C1QA/CYBB/FCGR1A/FCER1G/ARPC1B/VAV1/VAV3/SYK/VAV2
REACTOME_G2_M_CHECKPOINTS	REACTOME_G2_M_CHECKPOINTS	19	0.527805878	2.493430083	0.003571429	0.031703995	0.020708551	517	tags=68%, list=25%, signal=52%	CLSPN/CCNB2/GTSE1/CDK1/BRIP1/EXO1/CDC6/CDC7/CHEK1/ORC1/CDC45/CCNB1/BLM
KEGG_NATURAL_KILLER_CELL_MEDIATED_CYTOTOXICITY	KEGG_NATURAL_KILLER_CELL_MEDIATED_CYTOTOXICITY	16	0.525951557	2.293608952	0.003597122	0.031703995	0.020708551	975	tags=100%, list=48%, signal=53%	TYROBP/FCGR3A/PIK3R5/ULBP1/RAC2/FCER1G/SHC3/VAV1/ULBP2/VAV3/LCP2/SYK/CD48/BID/VAV2/ITGAL
KEGG_TOLL_LIKE_RECEPTOR_SIGNALING_PATHWAY	KEGG_TOLL_LIKE_RECEPTOR_SIGNALING_PATHWAY	16	0.487433592	2.125636925	0.003597122	0.031703995	0.020708551	915	tags=94%, list=45%, signal=52%	SPP1/CTSK/TLR7/CD86/MAPK13/PIK3R5/TLR8/TLR2/CCL4/IRF5/TLR6/CD80/LY96/CXCL9/CD14
PID_FOXM1_PATHWAY	PID_FOXM1_PATHWAY	16	0.615616333	2.684625824	0.003597122	0.031703995	0.020708551	630	tags=88%, list=31%, signal=61%	CCNB2/CENPF/CDK1/FOXM1/CCNA2/PLK1/LAMA4/AURKB/CCND1/CCNB1/CENPA/MMP2/CCNE1/BIRC5
PID_INTEGRIN3_PATHWAY	PID_INTEGRIN3_PATHWAY	16	0.522945188	2.280498553	0.003597122	0.031703995	0.020708551	93	tags=50%, list=5%, signal=48%	SPP1/COL1A1/SDC1/COL1A2/EDIL3/THY1/FN1/TNC
WP_CELL_CYCLE	WP_CELL_CYCLE	20	0.544443459	2.641616194	0.003610108	0.031703995	0.020708551	636	tags=80%, list=31%, signal=56%	BUB1/CCNB2/CDK1/CCNA2/CDC6/CDC7/CHEK1/PLK1/CCND1/CCNE2/ORC1/CDC45/TGFB1/CCNB1/CCNE1/E2F2
WP_REGULATION_OF_TOLLLIKE_RECEPTOR_SIGNALING_PATHWAY	WP_REGULATION_OF_TOLLLIKE_RECEPTOR_SIGNALING_PATHWAY	20	0.499379847	2.422969491	0.003610108	0.031703995	0.020708551	915	tags=95%, list=45%, signal=53%	SPP1/TLR7/PLK1/CD86/MAPK13/PIK3R5/BTK/TLR8/TLR2/CD180/CCL4/SMAD6/IRF5/TLR6/CD80/LY96/SYK/CXCL9/CD14
KEGG_CELL_ADHESION_MOLECULES_CAMS	KEGG_CELL_ADHESION_MOLECULES_CAMS	21	0.47987043	2.366776063	0.003663004	0.031703995	0.020708551	975	tags=95%, list=48%, signal=50%	SDC1/CDH2/ITGA4/CD276/CD28/ITGB8/VCAN/CD86/ALCAM/CD4/NECTIN1/SDC2/SIGLEC1/CD8A/PTPRC/CD80/CLDN23/VCAM1/SELPLG/ITGAL
REACTOME_TRANSCRIPTIONAL_REGULATION_BY_RUNX2	REACTOME_TRANSCRIPTIONAL_REGULATION_BY_RUNX2	21	0.439067931	2.165533456	0.003663004	0.031703995	0.020708551	332	tags=48%, list=16%, signal=40%	COL1A1/DLX5/DLX6/CDK1/TWIST1/RUNX2/NKX3-2/SATB2/SOX9/CCND1
REACTOME_SIGNALING_BY_MET	REACTOME_SIGNALING_BY_MET	18	0.517781858	2.373004173	0.003676471	0.031703995	0.020708551	182	tags=44%, list=9%, signal=41%	COL11A1/COL1A1/COL1A2/COL3A1/COL5A2/COL5A1/FN1/COL24A1
WP_ENDOCHONDRAL_OSSIFICATION	WP_ENDOCHONDRAL_OSSIFICATION	18	0.538008279	2.465702249	0.003676471	0.031703995	0.020708551	708	tags=83%, list=35%, signal=55%	SPP1/ALPL/COL10A1/SERPINH1/RUNX2/RUNX3/ENPP1/NKX3-2/SOX9/SCIN/CHST11/TGFB1/DDR2/BMP7/ADAMTS4
WP_ENDOCHONDRAL_OSSIFICATION_WITH_SKELETAL_DYSPLASIAS	WP_ENDOCHONDRAL_OSSIFICATION_WITH_SKELETAL_DYSPLASIAS	18	0.538008279	2.465702249	0.003676471	0.031703995	0.020708551	708	tags=83%, list=35%, signal=55%	SPP1/ALPL/COL10A1/SERPINH1/RUNX2/RUNX3/ENPP1/NKX3-2/SOX9/SCIN/CHST11/TGFB1/DDR2/BMP7/ADAMTS4
WP_HUMAN_COMPLEMENT_SYSTEM	WP_HUMAN_COMPLEMENT_SYSTEM	18	0.459143189	2.104262027	0.003676471	0.031703995	0.020708551	941	tags=89%, list=46%, signal=48%	SPP1/PTX3/THBS1/C2/ITGA2/FCGR3A/C5AR2/GNA15/TLR2/ITGAX/VSIG4/ITGB3/PLAUR/CALR/CLEC4M/SELPLG
WP_TGFBETA_SIGNALING_PATHWAY	WP_TGFBETA_SIGNALING_PATHWAY	17	0.509985704	2.264205482	0.003676471	0.031703995	0.020708551	480	tags=65%, list=24%, signal=50%	COL1A2/CCNB2/CDK1/FN1/TNC/RUNX2/THBS1/MMP1/CCND1/ITGA2/TGFB1
KEGG_CELL_CYCLE	KEGG_CELL_CYCLE	22	0.527794861	2.62215995	0.00390625	0.031703995	0.020708551	636	tags=77%, list=31%, signal=54%	BUB1/CCNB2/CDK1/BUB1B/CCNA2/CDC6/CDC7/CHEK1/PLK1/CCND1/CCNE2/ORC1/CDC45/TGFB1/CCNB1/CCNE1/E2F2
NABA_COLLAGENS	NABA_COLLAGENS	22	0.422072136	2.096914414	0.00390625	0.031703995	0.020708551	182	tags=45%, list=9%, signal=42%	COL11A1/COL1A1/COL1A2/COL3A1/COL5A2/COL5A1/COL12A1/COL10A1/COL16A1/COL24A1
REACTOME_COLLAGEN_CHAIN_TRIMERIZATION	REACTOME_COLLAGEN_CHAIN_TRIMERIZATION	22	0.422072136	2.096914414	0.00390625	0.031703995	0.020708551	182	tags=45%, list=9%, signal=42%	COL11A1/COL1A1/COL1A2/COL3A1/COL5A2/COL5A1/COL12A1/COL10A1/COL16A1/COL24A1
REACTOME_DISEASES_OF_GLYCOSYLATION	REACTOME_DISEASES_OF_GLYCOSYLATION	22	0.447133971	2.221425174	0.00390625	0.031703995	0.020708551	475	tags=59%, list=23%, signal=46%	SDC1/GALNT3/OMD/LUM/THBS2/THBS1/ADAMTS2/VCAN/ADAMTS6/CHST6/OGN/PAPSS2/SEMA5A
WP_RETINOBLASTOMA_GENE_IN_CANCER	WP_RETINOBLASTOMA_GENE_IN_CANCER	22	0.577692608	2.870059053	0.00390625	0.031703995	0.020708551	819	tags=95%, list=40%, signal=58%	RRM2/TOP2A/TYMS/CCNB2/CDK1/KIF4A/ANLN/CCNA2/CDC7/CHEK1/CCND1/CCNE2/MAPK13/ORC1/CDC45/CCNB1/CCNE1/E2F2/STMN1/CDT1/TTK
PID_SYNDECAN_1_PATHWAY	PID_SYNDECAN_1_PATHWAY	23	0.522342171	2.671995987	0.003968254	0.031703995	0.020708551	338	tags=65%, list=17%, signal=55%	COL11A1/COL1A1/SDC1/COL1A2/COL3A1/COL5A2/COL5A1/COL12A1/MMP7/COL10A1/COL16A1/COL8A1/MMP1/COL6A3/PPIB
WP_TYROBP_CAUSAL_NETWORK	WP_TYROBP_CAUSAL_NETWORK	23	0.581888699	2.976601077	0.003968254	0.031703995	0.020708551	679	tags=87%, list=33%, signal=59%	SPP1/CD84/RUNX3/CAPG/RGS1/C1QC/TYROBP/NCKAP1L/CD4/CYTL1/SAMSN1/ADAP2/RNASE6/ITGAX/IL10RA/CXCL16/SLC7A7/IGSF6/BIN2/HCLS1
PID_AVB3_INTEGRIN_PATHWAY	PID_AVB3_INTEGRIN_PATHWAY	24	0.563105489	2.895258961	0.004048583	0.031703995	0.020708551	154	tags=54%, list=8%, signal=51%	SPP1/COL11A1/COL1A1/SDC1/COL1A2/EDIL3/COL3A1/COL5A2/COL5A1/COL12A1/COL10A1/FN1/COL16A1
REACTOME_REGULATION_OF_INSULIN_LIKE_GROWTH_FACTOR_IGF_TRANSPORT_AND_UPTAKE_BY_INSULIN_LIKE_GROWTH_FACTOR_BINDING_PROTEINS_IGFBPS_	REACTOME_REGULATION_OF_INSULIN_LIKE_GROWTH_FACTOR_IGF_TRANSPORT_AND_UPTAKE_BY_INSULIN_LIKE_GROWTH_FACTOR_BINDING_PROTEINS_IGFBPS_	24	0.443826125	2.281973075	0.004048583	0.031703995	0.020708551	587	tags=71%, list=29%, signal=51%	SPP1/MEPE/CDH2/FN1/TNC/MELTF/F5/STC2/VCAN/MMP1/GOLM1/FSTL1/SDC2/TIMP1/MMP2/CKAP4/F2
REACTOME_ASSEMBLY_OF_COLLAGEN_FIBRILS_AND_OTHER_MULTIMERIC_STRUCTURES	REACTOME_ASSEMBLY_OF_COLLAGEN_FIBRILS_AND_OTHER_MULTIMERIC_STRUCTURES	25	0.461069255	2.402019255	0.004201681	0.031703995	0.020708551	79	tags=40%, list=4%, signal=39%	COL11A1/COL1A1/COL1A2/COL3A1/COL5A2/COL5A1/COL12A1/LOX/MMP7/COL10A1
REACTOME_MHC_CLASS_II_ANTIGEN_PRESENTATION	REACTOME_MHC_CLASS_II_ANTIGEN_PRESENTATION	25	0.424156053	2.209713606	0.004201681	0.031703995	0.020708551	836	tags=80%, list=41%, signal=48%	KIF4A/KIF2C/KIF11/KIF20A/CTSK/CENPE/KIF15/KIF18A/SEC24D/SH3GL2/RACGAP1/TUBA3C/CTSB/TUBA1C/TUBA1A/CTSS/LGMN/CTSH/DYNC1I1/TUBA1B
REACTOME_NON_INTEGRIN_MEMBRANE_ECM_INTERACTIONS	REACTOME_NON_INTEGRIN_MEMBRANE_ECM_INTERACTIONS	26	0.421995834	2.242300653	0.004237288	0.031703995	0.020708551	93	tags=38%, list=5%, signal=37%	COL11A1/COL1A1/SDC1/COL1A2/COL3A1/COL5A2/COL5A1/COL10A1/FN1/TNC
KEGG_ADIPOCYTOKINE_SIGNALING_PATHWAY	KEGG_ADIPOCYTOKINE_SIGNALING_PATHWAY	11	-0.61218065	-1.828036071	0.004545455	0.032571517	0.021275203	346	tags=64%, list=17%, signal=53%	PRKCQ/RXRG/PPARGC1A/PRKAG3/CPT1B/SLC2A4/PRKAA2
REACTOME_COLLAGEN_DEGRADATION	REACTOME_COLLAGEN_DEGRADATION	28	0.467016628	2.53815622	0.004651163	0.032571517	0.021275203	154	tags=46%, list=8%, signal=44%	COL11A1/COL1A1/COL1A2/COL3A1/MMP11/COL5A2/COL5A1/COL12A1/MMP7/COL10A1/MMP14/CTSK/COL16A1
PID_INTEGRIN1_PATHWAY	PID_INTEGRIN1_PATHWAY	29	0.468356267	2.579866931	0.004672897	0.032571517	0.021275203	333	tags=55%, list=16%, signal=47%	SPP1/COL11A1/COL1A1/COL1A2/COL3A1/COL5A2/COL5A1/FN1/TNC/THBS2/ITGA10/ITGA4/THBS1/LAMA4/COL6A3/ITGA11
REACTOME_COLLAGEN_BIOSYNTHESIS_AND_MODIFYING_ENZYMES	REACTOME_COLLAGEN_BIOSYNTHESIS_AND_MODIFYING_ENZYMES	31	0.489908004	2.725391812	0.004901961	0.032571517	0.021275203	393	tags=68%, list=19%, signal=56%	COL11A1/COL1A1/COL1A2/COL3A1/COL5A2/COL5A1/COL12A1/COL10A1/P4HA3/SERPINH1/COL16A1/PLOD2/COL24A1/ADAMTS2/COL8A1/COL6A3/BMP1/PPIB/P3H1/P3H2/P4HA2
REACTOME_IMMUNOREGULATORY_INTERACTIONS_BETWEEN_A_LYMPHOID_AND_A_NON_LYMPHOID_CELL	REACTOME_IMMUNOREGULATORY_INTERACTIONS_BETWEEN_A_LYMPHOID_AND_A_NON_LYMPHOID_CELL	30	0.477530665	2.629711679	0.004901961	0.032571517	0.021275203	921	tags=90%, list=45%, signal=50%	COL1A1/COL1A2/COL3A1/ITGA4/LILRB4/OSCAR/CD300C/SLAMF7/TYROBP/SIGLEC7/SIGLEC10/FCGR3A/SLAMF6/ULBP1/LAIR1/SIGLEC8/SIGLEC1/FCGR1A/CD8A/SIGLEC5/LILRB5/KLRB1/SIGLEC12/TRAV29DV5/CD200R1/CD200/VCAM1
KEGG_ECM_RECEPTOR_INTERACTION	KEGG_ECM_RECEPTOR_INTERACTION	32	0.541690286	3.041170247	0.005	0.032571517	0.021275203	333	tags=62%, list=16%, signal=53%	SPP1/COL11A1/COL1A1/SDC1/COL1A2/COL3A1/COL5A2/COL5A1/FN1/TNC/CD36/THBS2/ITGA10/ITGA4/THBS1/ITGB8/LAMA4/COL6A3/TNN/ITGA11
NABA_ECM_GLYCOPROTEINS	NABA_ECM_GLYCOPROTEINS	35	0.578152564	3.383007275	0.005	0.032571517	0.021275203	372	tags=66%, list=18%, signal=55%	SPP1/MEPE/CCN4/EDIL3/FN1/CRISPLD1/TNC/POSTN/THBS2/MXRA5/CTHRC1/GLDN/TNFAIP6/THBS1/LGI2/RSPO2/FGL1/NTNG1/DPT/LAMA4/TNN/SPARC/AEBP1
REACTOME_MITOTIC_SPINDLE_CHECKPOINT	REACTOME_MITOTIC_SPINDLE_CHECKPOINT	32	0.54011721	3.032338648	0.005	0.032571517	0.021275203	341	tags=59%, list=17%, signal=50%	NUF2/BUB1/CENPF/SPC25/BUB1B/UBE2C/ZWINT/KIF2C/KNL1/ERCC6L/CENPM/CENPE/KIF18A/NDC80/SGO1/PLK1/AURKB/CENPI/CDCA8
REACTOME_COLLAGEN_FORMATION	REACTOME_COLLAGEN_FORMATION	37	0.466062665	2.817593282	0.005208333	0.032571517	0.021275203	393	tags=62%, list=19%, signal=51%	COL11A1/COL1A1/COL1A2/COL3A1/COL5A2/COL5A1/COL12A1/LOX/MMP7/COL10A1/P4HA3/SERPINH1/COL16A1/PLOD2/COL24A1/ADAMTS2/COL8A1/COL6A3/BMP1/PPIB/P3H1/P3H2/P4HA2
REACTOME_INTEGRIN_CELL_SURFACE_INTERACTIONS	REACTOME_INTEGRIN_CELL_SURFACE_INTERACTIONS	36	0.41018073	2.424342093	0.005208333	0.032571517	0.021275203	333	tags=50%, list=16%, signal=43%	SPP1/COL1A1/COL1A2/COL3A1/COL5A2/COL5A1/COL10A1/FN1/TNC/LUM/ITGA10/ITGA4/COL16A1/THBS1/COL8A1/ITGB8/COL6A3/ITGA11
REACTOME_RHO_GTPASES_ACTIVATE_FORMINS	REACTOME_RHO_GTPASES_ACTIVATE_FORMINS	37	0.495624516	2.996310178	0.005208333	0.032571517	0.021275203	857	tags=89%, list=42%, signal=53%	NUF2/BUB1/CENPF/SPC25/BUB1B/ZWINT/KIF2C/KNL1/ERCC6L/CENPM/CENPE/KIF18A/NDC80/SGO1/PLK1/AURKB/CENPI/CDCA8/CENPA/CENPL/BIRC5/TUBA3C/SGO2/SPC24/CENPO/TUBA1C/SKA1/TUBA1A/DIAPH3/DYNC1I1/TUBA1B/ACTG1/CENPN
REACTOME_STIMULI_SENSING_CHANNELS	REACTOME_STIMULI_SENSING_CHANNELS	17	-0.576751375	-1.979574009	0.005479452	0.033638407	0.021972079	195	tags=41%, list=10%, signal=38%	RYR3/BEST3/CASQ2/CLCN1/RYR1/TRDN/CASQ1
REACTOME_DISEASES_ASSOCIATED_WITH_GLYCOSAMINOGLYCAN_METABOLISM	REACTOME_DISEASES_ASSOCIATED_WITH_GLYCOSAMINOGLYCAN_METABOLISM	10	0.596551145	2.113267696	0.005698006	0.033638407	0.021972079	553	tags=80%, list=27%, signal=59%	SDC1/OMD/LUM/VCAN/CHST6/OGN/PAPSS2/SDC2
WP_MATRIX_METALLOPROTEINASES	WP_MATRIX_METALLOPROTEINASES	10	0.605530738	2.145077679	0.005698006	0.033638407	0.021972079	658	tags=90%, list=32%, signal=61%	MMP11/MMP7/MMP14/MMP16/MMP1/MMP19/TIMP1/MMP2/TIMP2
REACTOME_RESOLUTION_OF_SISTER_CHROMATID_COHESION	REACTOME_RESOLUTION_OF_SISTER_CHROMATID_COHESION	39	0.516126011	3.135619287	0.005747126	0.033638407	0.021972079	722	tags=82%, list=35%, signal=54%	NUF2/BUB1/CCNB2/CENPF/SPC25/CDK1/BUB1B/ZWINT/KIF2C/KNL1/ERCC6L/CENPM/CENPE/KIF18A/NDC80/SGO1/PLK1/AURKB/CENPI/CDCA8/CDCA5/CCNB1/CENPA/CENPL/BIRC5/TUBA3C/SGO2/SPC24/CENPO/TUBA1C/SKA1/TUBA1A
REACTOME_SEPARATION_OF_SISTER_CHROMATIDS	REACTOME_SEPARATION_OF_SISTER_CHROMATIDS	42	0.424976179	2.680945634	0.005780347	0.033638407	0.021972079	722	tags=71%, list=35%, signal=47%	NUF2/BUB1/CENPF/SPC25/BUB1B/UBE2C/ZWINT/KIF2C/KNL1/ERCC6L/CENPM/CENPE/KIF18A/NDC80/SGO1/PLK1/AURKB/CENPI/CDCA8/CDCA5/CENPA/CENPL/BIRC5/TUBA3C/SGO2/SPC24/CENPO/TUBA1C/SKA1/TUBA1A
REACTOME_DEGRADATION_OF_THE_EXTRACELLULAR_MATRIX	REACTOME_DEGRADATION_OF_THE_EXTRACELLULAR_MATRIX	40	0.414898242	2.526089701	0.005988024	0.034369617	0.022449693	337	tags=50%, list=17%, signal=43%	SPP1/COL11A1/COL1A1/COL1A2/COL3A1/MMP11/COL5A2/COL5A1/COL12A1/MMP7/COL10A1/FN1/MMP14/CTSK/COL16A1/COL8A1/MMP16/MMP1/COL6A3/BMP1
WP_IL18_SIGNALING_PATHWAY	WP_IL18_SIGNALING_PATHWAY	41	0.35302842	2.16847767	0.006097561	0.034525379	0.022551435	133	tags=32%, list=7%, signal=30%	SPP1/COL1A1/PLA2G7/CCN4/COL1A2/CCNB2/COL3A1/PTX3/FN1/MMP14/CD36/RUNX2/CCNA2
REACTOME_MITOTIC_PROMETAPHASE	REACTOME_MITOTIC_PROMETAPHASE	44	0.475638646	3.031255004	0.00625	0.034916667	0.022807018	722	tags=77%, list=35%, signal=51%	NUF2/BUB1/CCNB2/CENPF/SPC25/CDK1/BUB1B/ZWINT/KIF2C/KNL1/ERCC6L/NCAPH/CENPM/CENPE/KIF18A/NDC80/SGO1/NCAPG/PLK1/AURKB/CENPI/CDCA8/CDCA5/CCNB1/CENPA/CENPL/BIRC5/TUBA3C/SGO2/SPC24/CENPO/TUBA1C/SKA1/TUBA1A
WP_DNA_IRDAMAGE_AND_CELLULAR_RESPONSE_VIA_ATR	WP_DNA_IRDAMAGE_AND_CELLULAR_RESPONSE_VIA_ATR	14	0.493712073	2.042795328	0.006472492	0.03568387	0.023308143	306	tags=57%, list=15%, signal=49%	CLSPN/CDK1/FOXM1/BRIP1/EXO1/FANCI/CHEK1/PLK1
REACTOME_CELL_CYCLE_CHECKPOINTS	REACTOME_CELL_CYCLE_CHECKPOINTS	54	0.503135904	3.51431462	0.006756757	0.036173703	0.023628094	657	tags=74%, list=32%, signal=52%	CLSPN/NUF2/BUB1/CCNB2/CENPF/GTSE1/SPC25/CDK1/BUB1B/UBE2C/BRIP1/ZWINT/KIF2C/CCNA2/EXO1/KNL1/ERCC6L/CDC6/CDC7/CENPM/CENPE/KIF18A/CHEK1/NDC80/SGO1/PLK1/AURKB/CENPI/CDCA8/CCNE2/ORC1/CDC45/CCNB1/BLM/CENPA/CENPL/CCNE1/BIRC5/SGO2/SPC24
WP_TOLLLIKE_RECEPTOR_SIGNALING_PATHWAY	WP_TOLLLIKE_RECEPTOR_SIGNALING_PATHWAY	15	0.48101115	2.033238817	0.006849315	0.036173703	0.023628094	915	tags=93%, list=45%, signal=52%	SPP1/TLR7/CD86/MAPK13/PIK3R5/TLR8/TLR2/CCL4/IRF5/TLR6/CD80/LY96/CXCL9/CD14
NABA_ECM_REGULATORS	NABA_ECM_REGULATORS	46	0.377365237	2.389900932	0.006896552	0.036173703	0.023628094	823	tags=76%, list=40%, signal=46%	ADAMDEC1/MMP11/LOX/MMP7/P4HA3/MMP14/SERPINH1/CD109/CTSK/PLOD2/ADAMTS2/MMP16/MMP1/BMP1/ADAMTS6/P3H1/P3H2/P4HA2/MMP19/SERPINE2/TIMP1/MMP2/HTRA1/LOXL1/F2/TIMP2/SERPINE1/CTSB/ADAMTS4/CTSS/FAM20A/ADAM12/CTSH/LOXL2/ADAM28
REACTOME_MITOTIC_METAPHASE_AND_ANAPHASE	REACTOME_MITOTIC_METAPHASE_AND_ANAPHASE	48	0.424231826	2.795136294	0.006993007	0.036173703	0.023628094	722	tags=71%, list=35%, signal=47%	NUF2/BUB1/CCNB2/CENPF/SPC25/CDK1/BUB1B/UBE2C/ZWINT/KIF2C/KNL1/ERCC6L/CENPM/CENPE/KIF18A/NDC80/SGO1/PLK1/AURKB/CENPI/CDCA8/LMNB1/CDCA5/CCNB1/CENPA/CENPL/BIRC5/TUBA3C/SGO2/SPC24/CENPO/TUBA1C/SKA1/TUBA1A
REACTOME_RHO_GTPASE_EFFECTORS	REACTOME_RHO_GTPASE_EFFECTORS	48	0.413332389	2.723323172	0.006993007	0.036173703	0.023628094	857	tags=81%, list=42%, signal=48%	NUF2/BUB1/CENPF/SPC25/BUB1B/KIF14/ZWINT/KIF2C/KNL1/ERCC6L/CENPM/CENPE/KIF18A/NDC80/SGO1/PLK1/AURKB/CENPI/CDCA8/NCKAP1L/BTK/RAC2/CENPA/CYBB/CENPL/BIRC5/TUBA3C/SGO2/SPC24/CENPO/TUBA1C/SKA1/TUBA1A/DIAPH3/ARPC1B/DYNC1I1/TUBA1B/ACTG1/CENPN
REACTOME_COPI_DEPENDENT_GOLGI_TO_ER_RETROGRADE_TRAFFIC	REACTOME_COPI_DEPENDENT_GOLGI_TO_ER_RETROGRADE_TRAFFIC	21	0.409023207	2.017349427	0.007326007	0.036677171	0.023956951	836	tags=81%, list=41%, signal=48%	KDELR3/KIF4A/KIF2C/KIF11/KIF20A/KIF6/CENPE/KIF15/KIF18A/KIFC1/RACGAP1/TUBA3C/KDELR2/TUBA1C/TUBA1A/ARF4/TUBA1B
REACTOME_M_PHASE	REACTOME_M_PHASE	56	0.387846024	2.708884714	0.007352941	0.036677171	0.023956951	929	tags=80%, list=46%, signal=45%	NUF2/BUB1/CCNB2/CENPF/SPC25/CDK1/BUB1B/UBE2C/ZWINT/KIF2C/KIF20A/KNL1/ERCC6L/NCAPH/CENPM/CENPE/KIF18A/NDC80/SGO1/NCAPG/PLK1/AURKB/CENPI/CDCA8/LMNB1/CDCA5/CCNB1/CENPA/CENPL/BIRC5/TUBA3C/SGO2/SPC24/CENPO/TUBA1C/SKA1/TUBA1A/EML4/DYNC1I1/TUBA1B/CENPN/LPIN2/ESPL1/NEK6/MAD2L1
REACTOME_SIGNALING_BY_INTERLEUKINS	REACTOME_SIGNALING_BY_INTERLEUKINS	56	0.28458132	1.987639264	0.007352941	0.036677171	0.023956951	585	tags=54%, list=29%, signal=39%	SDC1/IL26/COL1A2/FN1/CD36/TWIST1/HAVCR2/BATF/CCL3L1/MMP1/IL7/CCND1/CD86/LMNB1/CNN2/PTPN13/FSCN1/SNAP25/IL1RN/HIF1A/CD4/TGFB1/ITGAX/EBI3/TIMP1/MMP2/RIPK2/IL7R/CCL4/IL10RA
WP_MAPK_SIGNALING_PATHWAY	WP_MAPK_SIGNALING_PATHWAY	27	-0.500277964	-1.935719371	0.007702182	0.037967228	0.024799596	475	tags=56%, list=23%, signal=43%	MAPK12/CACNG8/MAPT/FGF13/CACNA2D1/PLA2G4C/CACNA2D3/FLNC/FGF6/PLA2G4F/CACNA1F/CACNB1/EGF/CACNA1S/CACNG1
REACTOME_NEURONAL_SYSTEM	REACTOME_NEURONAL_SYSTEM	66	-0.373747969	-1.80069461	0.007918552	0.038579922	0.025199798	724	tags=62%, list=36%, signal=41%	CAMK2G/CALM1/ABCC8/KCNJ16/LRRC7/NBEA/KCNJ2/TSPAN7/PDLIM5/LIN7B/HOMER1/SLITRK4/PPFIA4/ALDH5A1/KCNA2/GNAL/KCNN3/KCNA5/KCNB1/CACNG8/MAPT/KCNQ4/GRIP2/TUBA4B/LRRTM4/KCNC1/BCHE/CACNA2D3/ACTN2/KCNJ12/PRKAG3/ADCY2/ERBB4/KCNQ5/CACNB1/CAMK2B/KCNJ11/CHRNA1/PRKAA2/CHRNG/CHRND
REACTOME_GOLGI_TO_ER_RETROGRADE_TRANSPORT	REACTOME_GOLGI_TO_ER_RETROGRADE_TRANSPORT	24	0.398212306	2.04744541	0.008097166	0.038710273	0.025284942	836	tags=79%, list=41%, signal=47%	KDELR3/KIF4A/KIF2C/KIF11/KIF20A/KIF6/CENPE/KIF15/KIF18A/KIFC1/RACGAP1/PLA2G4A/TUBA3C/KDELR2/TUBA1C/TUBA1A/ARF4/DYNC1I1/TUBA1B
REACTOME_SIGNALING_BY_RHO_GTPASES	REACTOME_SIGNALING_BY_RHO_GTPASES	65	0.331400954	2.44332538	0.008130081	0.038710273	0.025284942	860	tags=72%, list=42%, signal=43%	NUF2/BUB1/CENPF/SPC25/BUB1B/KIF14/ZWINT/KIF2C/KNL1/ERCC6L/DEPDC1B/CENPM/CENPE/KIF18A/NDC80/SGO1/PLK1/AURKB/CENPI/CDCA8/NCKAP1L/BTK/RACGAP1/RAC2/TIAM1/CENPA/CYBB/ARHGEF19/CENPL/BIRC5/TUBA3C/SGO2/FGD1/SPC24/CENPO/TUBA1C/SKA1/TUBA1A/ARHGAP11A/DIAPH3/ARPC1B/DYNC1I1/VAV1/TUBA1B/ACTG1/CENPN/VAV3
NABA_CORE_MATRISOME	NABA_CORE_MATRISOME	63	0.510361959	3.667633721	0.008333333	0.039122316	0.025554081	372	tags=62%, list=18%, signal=52%	SPP1/COL11A1/COL1A1/MEPE/CCN4/COL1A2/EDIL3/HAPLN1/COL3A1/COL5A2/COL5A1/COL12A1/COL10A1/FN1/CRISPLD1/TNC/OMD/POSTN/LUM/THBS2/MXRA5/CTHRC1/COL16A1/GLDN/TNFAIP6/COL24A1/THBS1/LGI2/RSPO2/FGL1/NTNG1/COL8A1/VCAN/DPT/LAMA4/COL6A3/TNN/SPARC/AEBP1
REACTOME_MITOTIC_G1_PHASE_AND_G1_S_TRANSITION	REACTOME_MITOTIC_G1_PHASE_AND_G1_S_TRANSITION	25	0.386644825	2.014292443	0.008403361	0.039122316	0.025554081	501	tags=52%, list=25%, signal=40%	RRM2/TOP2A/TYMS/CDK1/MYBL2/CCNA2/CDC6/CDC7/CCND1/CCNE2/ORC1/CDC45/CCNB1
REACTOME_CELL_SURFACE_INTERACTIONS_AT_THE_VASCULAR_WALL	REACTOME_CELL_SURFACE_INTERACTIONS_AT_THE_VASCULAR_WALL	27	0.386723778	2.086891813	0.00896861	0.040846169	0.026680075	617	tags=59%, list=30%, signal=42%	COL1A1/SDC1/COL1A2/FN1/CD84/ITGA4/SLC7A11/MMP1/TGFB1/MERTK/ITGAX/SDC2/EPCAM/F2/FCER1G/SLC7A7
REACTOME_INTRA_GOLGI_AND_RETROGRADE_GOLGI_TO_ER_TRAFFIC	REACTOME_INTRA_GOLGI_AND_RETROGRADE_GOLGI_TO_ER_TRAFFIC	27	0.384694032	2.075938618	0.00896861	0.040846169	0.026680075	836	tags=78%, list=41%, signal=47%	KDELR3/KIF4A/KIF2C/KIF11/KIF20A/KIF6/CENPE/KIF15/KIF18A/RAB39A/KIFC1/RACGAP1/PLA2G4A/TUBA3C/KDELR2/TUBA1C/TUBA1A/CYTH4/ARF4/DYNC1I1/TUBA1B
REACTOME_TRANSPORT_OF_SMALL_MOLECULES	REACTOME_TRANSPORT_OF_SMALL_MOLECULES	106	-0.322632218	-1.684949728	0.009533898	0.0429538	0.028056747	414	tags=31%, list=20%, signal=26%	SLC38A3/SLC9A2/PLN/SLC16A10/SLC7A3/SLC47A1/SLC29A2/ABCA10/SLC22A3/SLC38A4/ATP2B2/SLC24A3/AQP4/SLC25A4/ADCY2/CA4/APOD/RYR3/FXYD1/BEST3/SLC47A2/CASQ2/CAMK2B/ATP1A2/CLCN1/SLC2A4/RYR1/KCNJ11/SLN/ATP2A1/MB/TRDN/CASQ1
KEGG_SYSTEMIC_LUPUS_ERYTHEMATOSUS	KEGG_SYSTEMIC_LUPUS_ERYTHEMATOSUS	14	0.481460945	1.992104753	0.009708738	0.043276183	0.028267322	846	tags=93%, list=41%, signal=55%	C2/C1QB/CD28/C1QC/CD86/FCGR3A/ACTN1/C1QA/FCGR1A/GRIN2A/FCGR2A/FCGR2C/CD80
KEGG_P53_SIGNALING_PATHWAY	KEGG_P53_SIGNALING_PATHWAY	16	0.438183681	1.910864222	0.010791367	0.047269856	0.030875926	659	tags=69%, list=32%, signal=47%	RRM2/CCNB2/GTSE1/CDK1/THBS1/CHEK1/CCND1/CCNE2/CCNB1/CCNE1/SERPINE1
KEGG_LYSOSOME	KEGG_LYSOSOME	20	0.39289373	1.906303443	0.010830325	0.047269856	0.030875926	1044	tags=90%, list=51%, signal=44%	ACP5/ATP6V0D2/CTSK/LAPTM5/CTSB/CTSS/MAN2B1/LGMN/LIPA/CTSH/GBA/PPT1/LAMP3/CTSZ/CTSC/GLB1/ARSA/NPC2
REACTOME_NEUTROPHIL_DEGRANULATION	REACTOME_NEUTROPHIL_DEGRANULATION	78	0.270241234	2.008339827	0.011111111	0.047995418	0.031349852	1044	tags=81%, list=51%, signal=41%	PTX3/CD36/TNFAIP6/CLEC5A/OSCAR/RAB31/ANPEP/TYROBP/CNN2/GLIPR1/GPR84/SNAP25/OSTF1/NCKAP1L/COTL1/PRG2/ALDH3B1/CYBB/LAIR1/TLR2/ITGAX/CD53/PTPRJ/ATP8B4/CKAP4/PNP/FCER1G/CMTM6/ACPP/RAP2B/TIMP2/TXNDC5/CTSB/RNASE2/BIN2/SIGLEC5/DOCK2/CTSS/MAN2B1/FOLR3/FCGR2A/PTPRC/CTSH/PLAUR/S100A11/PRDX4/FUCA2/FTL/SIGLEC14/RAB27A/BPI/CD14/CTSZ/CTSC/DYNLL1/ITGAL/GLB1/QPCT/ARSA/PTAFR/ARG1/C3AR1/NPC2
WP_NEURAL_CREST_DIFFERENTIATION	WP_NEURAL_CREST_DIFFERENTIATION	11	0.528685252	1.969018202	0.011661808	0.049792038	0.032523376	344	tags=64%, list=17%, signal=53%	DLX5/CDH2/LHX2/TWIST1/SNAI1/SOX9/SNAI2
REACTOME_CELL_CYCLE_MITOTIC	REACTOME_CELL_CYCLE_MITOTIC	83	0.416413524	3.165737325	0.011764706	0.049792038	0.032523376	722	tags=69%, list=35%, signal=46%	RRM2/TOP2A/TYMS/NUF2/BUB1/CCNB2/CENPF/GTSE1/SPC25/CDK1/BUB1B/UBE2C/FOXM1/ZWINT/KIF2C/ESCO2/MYBL2/KIF20A/CCNA2/KNL1/ERCC6L/CDC6/CDC7/NCAPH/CENPM/CENPE/KIF18A/NDC80/SGO1/NCAPG/PLK1/AURKB/CCND1/CENPI/CDCA8/LMNB1/CCNE2/CDCA5/ORC1/CDC45/GINS4/CCNB1/CENPA/TPX2/CENPL/CCNE1/BIRC5/TUBA3C/E2F2/SGO2/SPC24/GINS1/BORA/CENPO/TUBA1C/SKA1/TUBA1A
REACTOME_EXTRACELLULAR_MATRIX_ORGANIZATION	REACTOME_EXTRACELLULAR_MATRIX_ORGANIZATION	88	0.379970717	2.982434444	0.012195122	0.051058644	0.033350703	393	tags=50%, list=19%, signal=42%	SPP1/COL11A1/COL1A1/SDC1/COL1A2/HAPLN1/COL3A1/MMP11/COL5A2/COL5A1/COL12A1/LOX/MMP7/COL10A1/P4HA3/FN1/MMP14/TNC/SERPINH1/LUM/CTSK/ITGA10/ITGA4/COL16A1/PLOD2/COL24A1/THBS1/ADAMTS2/COL8A1/ITGB8/VCAN/LAMA4/MMP16/MMP1/COL6A3/TNN/ITGA11/BMP1/PPIB/SPARC/P3H1/P3H2/ITGA2/P4HA2
KEGG_PROGESTERONE_MEDIATED_OOCYTE_MATURATION	KEGG_PROGESTERONE_MEDIATED_OOCYTE_MATURATION	13	0.472795424	1.89704294	0.012307692	0.051058644	0.033350703	501	tags=69%, list=25%, signal=53%	BUB1/CCNB2/CDK1/CCNA2/RPS6KA6/PLK1/MAPK13/PIK3R5/CCNB1
KEGG_CHEMOKINE_SIGNALING_PATHWAY	KEGG_CHEMOKINE_SIGNALING_PATHWAY	25	0.364378102	1.89829013	0.012605042	0.051779535	0.033821578	1049	tags=92%, list=51%, signal=45%	CCL3L1/PIK3R5/RAC2/TIAM1/GNGT2/CCL8/CCL4/CXCL16/CCL20/SHC3/DOCK2/CCL28/ITK/VAV1/VAV3/GNB4/GRK3/CXCL9/CCL17/VAV2/TIAM2/GRK4/PREX1
PID_FCER1_PATHWAY	PID_FCER1_PATHWAY	10	0.562345983	1.992096754	0.014245014	0.057554945	0.037593985	898	tags=100%, list=44%, signal=56%	PTPN13/BTK/PLA2G4A/FCER1G/HCLS1/DOK1/ITK/VAV1/LCP2/SYK
REACTOME_CELL_CYCLE	REACTOME_CELL_CYCLE	96	0.418694209	3.485329051	0.014285714	0.057554945	0.037593985	836	tags=76%, list=41%, signal=47%	CLSPN/RRM2/TOP2A/TYMS/NUF2/BUB1/CCNB2/CENPF/GTSE1/SPC25/CDK1/BUB1B/UBE2C/FOXM1/BRIP1/ZWINT/HJURP/KIF2C/ESCO2/MYBL2/KIF20A/CCNA2/EXO1/KNL1/ERCC6L/CDC6/CDC7/NCAPH/CENPM/CENPE/KIF18A/CHEK1/NDC80/SGO1/NCAPG/PLK1/AURKB/CCND1/CENPI/CDCA8/LMNB1/CCNE2/CDCA5/ORC1/CDC45/GINS4/CCNB1/CENPW/BLM/CENPA/TPX2/RAD51/CENPL/CCNE1/BIRC5/TUBA3C/E2F2/SGO2/SPC24/GINS1/BORA/CENPO/TUBA1C/SKA1/TUBA1A/EML4/RBBP8/CDT1/DYNC1I…
WP_CHEMOKINE_SIGNALING_PATHWAY	WP_CHEMOKINE_SIGNALING_PATHWAY	21	0.393484795	1.940712192	0.014652015	0.058129856	0.037969508	1049	tags=95%, list=51%, signal=47%	PIK3R5/RAC2/TIAM1/GNGT2/CCL4/CXCL16/CCL20/SHC3/DOCK2/CCL28/ITK/VAV1/VAV3/GNB4/CXCL9/CCL17/VAV2/TIAM2/GRK4/PREX1
REACTOME_KINESINS	REACTOME_KINESINS	18	0.409712443	1.877719973	0.014705882	0.058129856	0.037969508	242	tags=44%, list=12%, signal=40%	KIF4A/KIF2C/KIF11/KIF20A/KIF6/CENPE/KIF15/KIF18A
REACTOME_MITOCHONDRIAL_BIOGENESIS	REACTOME_MITOCHONDRIAL_BIOGENESIS	12	-0.567340898	-1.755311875	0.016176471	0.061129956	0.039929126	890	tags=100%, list=44%, signal=57%	PRKAB2/IDH2/NR1D1/SMARCD3/CALM1/ACSS2/MAPK12/PERM1/PPARGC1A/PRKAG3/PRKAA2
PID_AURORA_B_PATHWAY	PID_AURORA_B_PATHWAY	14	0.455929281	1.88646431	0.01618123	0.061129956	0.039929126	521	tags=79%, list=26%, signal=59%	BUB1/KIF2C/KIF20A/NCAPH/NDC80/SGO1/NCAPG/AURKB/CDCA8/RACGAP1/CENPA
REACTOME_CHROMOSOME_MAINTENANCE	REACTOME_CHROMOSOME_MAINTENANCE	14	0.464799462	1.923165789	0.01618123	0.061129956	0.039929126	857	tags=86%, list=42%, signal=50%	HJURP/CCNA2/KNL1/CENPM/CENPI/CENPW/BLM/CENPA/CENPL/CENPO/PIF1/CENPN
REACTOME_DNA_REPAIR	REACTOME_DNA_REPAIR	24	0.3645923	1.874585038	0.016194332	0.061129956	0.039929126	329	tags=42%, list=16%, signal=35%	CLSPN/BRIP1/CCNA2/EXO1/FANCI/NEIL3/DTL/CHEK1/PCLAF/POLQ
WP_HIPPOMERLIN_SIGNALING_DYSREGULATION	WP_HIPPOMERLIN_SIGNALING_DYSREGULATION	24	0.354502659	1.822708211	0.016194332	0.061129956	0.039929126	387	tags=46%, list=19%, signal=38%	BUB1B-PAK6/CDH2/FOXM1/CDH11/ITGA10/ITGA4/CDH24/ITGB8/CCND1/ITGA11/ITGA2
PID_CXCR4_PATHWAY	PID_CXCR4_PATHWAY	11	0.486800308	1.813023272	0.017492711	0.065441483	0.042745347	448	tags=64%, list=22%, signal=50%	ITGA10/ITGA4/RGS1/ITGA11/ITGA2/PIK3R5/CD4
WP_G1_TO_S_CELL_CYCLE_CONTROL	WP_G1_TO_S_CELL_CYCLE_CONTROL	12	0.502697902	1.933120848	0.01863354	0.068315217	0.044622426	636	tags=75%, list=31%, signal=52%	CDK1/CREB3L1/CCND1/CCNE2/ORC1/CDC45/CCNB1/CCNE1/E2F2
KEGG_ARRHYTHMOGENIC_RIGHT_VENTRICULAR_CARDIOMYOPATHY_ARVC	KEGG_ARRHYTHMOGENIC_RIGHT_VENTRICULAR_CARDIOMYOPATHY_ARVC	34	-0.411415545	-1.694388699	0.01875	0.068315217	0.044622426	417	tags=41%, list=20%, signal=33%	LAMA2/CACNA2D1/CACNA2D3/ACTN2/CACNA1F/SGCG/ITGB6/SGCA/CACNB1/CTNNA3/DMD/CACNA1S/DES/CACNG1
WP_ARRHYTHMOGENIC_RIGHT_VENTRICULAR_CARDIOMYOPATHY	WP_ARRHYTHMOGENIC_RIGHT_VENTRICULAR_CARDIOMYOPATHY	34	-0.411415545	-1.694388699	0.01875	0.068315217	0.044622426	417	tags=41%, list=20%, signal=33%	LAMA2/CACNA2D1/CACNA2D3/ACTN2/CACNA1F/SGCG/ITGB6/SGCA/CACNB1/CTNNA3/DMD/CACNA1S/DES/CACNG1
PID_P73PATHWAY	PID_P73PATHWAY	14	0.432093531	1.787840919	0.019417476	0.070137261	0.045812556	722	tags=79%, list=35%, signal=51%	BUB1/CDK1/CCNA2/GDF15/CHEK1/PLK1/CCNE2/CCNB1/RAD51/SERPINE1/TUBA1A
WP_CARDIAC_PROGENITOR_DIFFERENTIATION	WP_CARDIAC_PROGENITOR_DIFFERENTIATION	15	-0.538240192	-1.761380994	0.01971831	0.070615144	0.046124701	248	tags=47%, list=12%, signal=41%	SCN5A/IRX4/TNNT2/TNNI3/MYLK3/ACTC1/MYL2
REACTOME_GPVI_MEDIATED_ACTIVATION_CASCADE	REACTOME_GPVI_MEDIATED_ACTIVATION_CASCADE	10	0.526860522	1.866390386	0.01994302	0.070814622	0.046254997	970	tags=100%, list=48%, signal=53%	COL1A1/COL1A2/PIK3R5/RAC2/FCER1G/VAV1/VAV3/LCP2/SYK/VAV2
WP_GLYCOGEN_SYNTHESIS_AND_DEGRADATION	WP_GLYCOGEN_SYNTHESIS_AND_DEGRADATION	12	-0.559102191	-1.72982191	0.020588235	0.072491349	0.047350209	717	tags=83%, list=35%, signal=54%	CALM1/GYG1/PHKA1/GYS1/PPP2R3A/PGM1/PPP2R3B/AGL/PHKG1/PYGM
WP_CALCIUM_REGULATION_IN_THE_CARDIAC_CELL	WP_CALCIUM_REGULATION_IN_THE_CARDIAC_CELL	30	-0.438311875	-1.75994214	0.021303258	0.074383876	0.048586378	389	tags=40%, list=19%, signal=33%	PLN/PRKCQ/ATP2B2/ADCY2/RYR3/CASQ2/CACNB1/CAMK2B/PKIA/RYR1/CACNA1S/CASQ1
NABA_MATRISOME_ASSOCIATED	NABA_MATRISOME_ASSOCIATED	115	0.194803302	1.699405895	0.023809524	0.082332136	0.053778056	723	tags=53%, list=35%, signal=36%	SDC1/IL26/ADAMDEC1/SEMA3A/MMP11/LOX/MMP7/P4HA3/MMP14/SERPINH1/CD109/CTSK/PTN/GDF15/PLOD2/EGFL6/ADAMTS2/SFRP4/TNFSF15/CLEC5A/C1QB/INHBA/S100A3/MMP16/MMP1/IL7/C1QC/BMP1/ADAMTS6/P3H1/P3H2/P4HA2/IL1RN/FSTL1/SEMA5A/TGFB1/BMP8A/MMP19/C1QA/SERPINE2/EBI3/CCL8/SDC2/TIMP1/MMP2/CCL4/HTRA1/LOXL1/CLEC4A/F2/C1QTNF6/PDGFD/TIMP2/SERPINE1/CTSB/CCL20/CCL28/BMP7/ADAMTS4/CLEC7A/CTSS
WP_TCELL_ANTIGEN_RECEPTOR_TCR_SIGNALING_PATHWAY	WP_TCELL_ANTIGEN_RECEPTOR_TCR_SIGNALING_PATHWAY	15	0.421276579	1.780740205	0.023972603	0.082332136	0.053778056	869	tags=87%, list=43%, signal=50%	TNFRSF9/CD28/CD4/TGFB1/CARD11/RIPK2/CD8A/ITK/CD83/FYB1/VAV1/VAV3/LCP2
KEGG_MAPK_SIGNALING_PATHWAY	KEGG_MAPK_SIGNALING_PATHWAY	26	-0.449080004	-1.724719151	0.024804178	0.083951112	0.054835546	475	tags=50%, list=23%, signal=39%	MAPK12/CACNG8/MAPT/FGF13/CACNA2D1/CACNA2D3/FLNC/FGF6/CACNA1F/CACNB1/EGF/CACNA1S/CACNG1
REACTOME_HOMOLOGY_DIRECTED_REPAIR	REACTOME_HOMOLOGY_DIRECTED_REPAIR	12	0.472892484	1.818504345	0.02484472	0.083951112	0.054835546	329	tags=50%, list=16%, signal=42%	CLSPN/BRIP1/CCNA2/EXO1/CHEK1/POLQ
KEGG_LEISHMANIA_INFECTION	KEGG_LEISHMANIA_INFECTION	10	0.496776692	1.759819159	0.025641026	0.085266585	0.055694793	794	tags=90%, list=39%, signal=55%	ITGA4/FCGR3A/MAPK13/TGFB1/TLR2/MARCKSL1/FCGR1A/FCGR2A/FCGR2C
REACTOME_DEPOSITION_OF_NEW_CENPA_CONTAINING_NUCLEOSOMES_AT_THE_CENTROMERE	REACTOME_DEPOSITION_OF_NEW_CENPA_CONTAINING_NUCLEOSOMES_AT_THE_CENTROMERE	10	0.500245973	1.772109003	0.025641026	0.085266585	0.055694793	685	tags=80%, list=34%, signal=53%	HJURP/KNL1/CENPM/CENPI/CENPW/CENPA/CENPL/CENPO
REACTOME_THE_CITRIC_ACID_TCA_CYCLE_AND_RESPIRATORY_ELECTRON_TRANSPORT	REACTOME_THE_CITRIC_ACID_TCA_CYCLE_AND_RESPIRATORY_ELECTRON_TRANSPORT	20	-0.475950495	-1.701218706	0.026206897	0.085905128	0.056111878	904	tags=90%, list=44%, signal=51%	NDUFV3/L2HGDH/NDUFA7/NDUFB10/PDHA2/ACO2/SUCLA2/PDK2/IDH2/NDUFAF3/BSG/PDHX/SDHC/UQCRC1/COQ10A/ADHFE1/PDK4/UCP3
KEGG_ARGININE_AND_PROLINE_METABOLISM	KEGG_ARGININE_AND_PROLINE_METABOLISM	16	-0.503811006	-1.691900691	0.026243094	0.085905128	0.056111878	317	tags=44%, list=16%, signal=37%	MAOB/PRODH/NOS1/AGMAT/CKMT1A/CKMT2/CKM
WP_22Q112_DELETION_SYNDROME	WP_22Q112_DELETION_SYNDROME	13	-0.533850822	-1.674941581	0.026587888	0.086359108	0.056408411	581	tags=69%, list=28%, signal=50%	C22orf39/CLTCL1/DGCR6/TBX1/PRODH/P2RX6/PAX3/SLC2A4/ACTC1
REACTOME_INNATE_IMMUNE_SYSTEM	REACTOME_INNATE_IMMUNE_SYSTEM	136	0.226137285	2.116547889	0.027777778	0.089363631	0.058370918	1053	tags=78%, list=52%, signal=40%	ATP6V0D2/PTX3/CD36/CTSK/TNFAIP6/SIGLEC15/C2/CLEC5A/OSCAR/RAB31/C1QB/TLR7/ANPEP/C1QC/TYROBP/CNN2/GLIPR1/FCGR3A/GPR84/SNAP25/OSTF1/NCKAP1L/MAPK13/NLRC4/CD4/C5AR2/BTK/COTL1/PRG2/TLR8/RAC2/ALDH3B1/C1QA/CYBB/RNASE6/LAIR1/TLR2/ITGAX/CARD11/CD53/RIPK2/CD180/PTPRJ/CLEC4A/ATP8B4/CKAP4/FCGR1A/F2/PNP/AIM2/FCER1G/CMTM6/CARD9/ACPP/RAP2B/TIMP2/TXNDC5/CTSB/RNASE2/BIN2/SIGLEC5/DOCK2/CLEC7A/CTSS/MAN2B1/LGMN/ITK/F…
REACTOME_TRANSMISSION_ACROSS_CHEMICAL_SYNAPSES	REACTOME_TRANSMISSION_ACROSS_CHEMICAL_SYNAPSES	48	-0.35813404	-1.615817332	0.027939464	0.089363631	0.058370918	724	tags=58%, list=36%, signal=39%	CAMK2G/CALM1/KCNJ16/LRRC7/NBEA/KCNJ2/TSPAN7/LIN7B/PPFIA4/ALDH5A1/GNAL/CACNG8/MAPT/GRIP2/TUBA4B/BCHE/CACNA2D3/ACTN2/KCNJ12/PRKAG3/ADCY2/ERBB4/CACNB1/CAMK2B/CHRNA1/PRKAA2/CHRNG/CHRND
REACTOME_REGULATION_OF_RUNX2_EXPRESSION_AND_ACTIVITY	REACTOME_REGULATION_OF_RUNX2_EXPRESSION_AND_ACTIVITY	11	0.464531581	1.730086349	0.029154519	0.092543511	0.060447966	225	tags=45%, list=11%, signal=41%	DLX5/DLX6/TWIST1/RUNX2/NKX3-2
WP_ALLOGRAFT_REJECTION	WP_ALLOGRAFT_REJECTION	13	0.439913652	1.765108215	0.030769231	0.096934644	0.063316185	913	tags=92%, list=45%, signal=51%	COL5A1/C2/C1QB/CD28/C1QC/CD86/TGFB1/C1QA/TUBA1B/CD80/ABCB1/CXCL9
REACTOME_APC_C_MEDIATED_DEGRADATION_OF_CELL_CYCLE_PROTEINS	REACTOME_APC_C_MEDIATED_DEGRADATION_OF_CELL_CYCLE_PROTEINS	12	0.45760344	1.759710448	0.031055901	0.09710763	0.063429176	316	tags=50%, list=15%, signal=43%	CDK1/BUB1B/UBE2C/CCNA2/PLK1/AURKB
REACTOME_MITOTIC_G2_G2_M_PHASES	REACTOME_MITOTIC_G2_G2_M_PHASES	23	0.356345528	1.822854582	0.031746032	0.09794042	0.063973142	133	tags=30%, list=7%, signal=29%	CCNB2/CENPF/GTSE1/CDK1/FOXM1/MYBL2/CCNA2
REACTOME_NEUROTRANSMITTER_RECEPTORS_AND_POSTSYNAPTIC_SIGNAL_TRANSMISSION	REACTOME_NEUROTRANSMITTER_RECEPTORS_AND_POSTSYNAPTIC_SIGNAL_TRANSMISSION	38	-0.383758148	-1.626516673	0.03190184	0.09794042	0.063973142	724	tags=61%, list=36%, signal=40%	CAMK2G/CALM1/KCNJ16/LRRC7/NBEA/KCNJ2/TSPAN7/LIN7B/GNAL/CACNG8/MAPT/GRIP2/TUBA4B/ACTN2/KCNJ12/PRKAG3/ADCY2/ERBB4/CAMK2B/CHRNA1/PRKAA2/CHRNG/CHRND
WP_FOCAL_ADHESION	WP_FOCAL_ADHESION	44	-0.370077894	-1.624596675	0.032066508	0.09794042	0.063973142	151	tags=23%, list=7%, signal=22%	ITGB6/COL4A4/MYL5/MYLK3/EGF/MYLK2/CAV3/MYL7/MYLPF/MYL2
REACTOME_GLYCOSAMINOGLYCAN_METABOLISM	REACTOME_GLYCOSAMINOGLYCAN_METABOLISM	20	0.357883372	1.736434694	0.032490975	0.09794042	0.063973142	1035	tags=90%, list=51%, signal=45%	SDC1/HS3ST2/OMD/LUM/VCAN/UST/CHST6/OGN/PAPSS2/CHST11/SDC2/CEMIP/EXT1/GLB1L/GLB1/ST3GAL4/PAPSS1/AGRN
REACTOME_INTERLEUKIN_4_AND_INTERLEUKIN_13_SIGNALING	REACTOME_INTERLEUKIN_4_AND_INTERLEUKIN_13_SIGNALING	20	0.355397924	1.724375405	0.032490975	0.09794042	0.063973142	557	tags=65%, list=27%, signal=48%	COL1A2/FN1/CD36/TWIST1/BATF/MMP1/CCND1/FSCN1/HIF1A/TGFB1/ITGAX/TIMP1/MMP2
REACTOME_PROTEIN_LOCALIZATION	REACTOME_PROTEIN_LOCALIZATION	14	-0.513194295	-1.642130579	0.033189033	0.099330035	0.064880817	897	tags=93%, list=44%, signal=52%	PMPCB/SAMM50/COX17/ACO2/MLYCD/DDO/ECH1/UBE2D1/SLC25A12/PHYH/SLC25A4/LDHD/UBE2D3
REACTOME_FACTORS_INVOLVED_IN_MEGAKARYOCYTE_DEVELOPMENT_AND_PLATELET_PRODUCTION	REACTOME_FACTORS_INVOLVED_IN_MEGAKARYOCYTE_DEVELOPMENT_AND_PLATELET_PRODUCTION	25	0.332010809	1.729667176	0.033613445	0.099886763	0.065244463	242	tags=36%, list=12%, signal=32%	KIF4A/KIF2C/KIF11/KIF20A/DOCK10/KIF6/CENPE/KIF15/KIF18A
KEGG_LEUKOCYTE_TRANSENDOTHELIAL_MIGRATION	KEGG_LEUKOCYTE_TRANSENDOTHELIAL_MIGRATION	23	-0.444272557	-1.649170192	0.036	0.106225352	0.069384729	132	tags=22%, list=6%, signal=21%	MYL5/CTNNA3/MYL7/MYLPF/MYL2
REACTOME_ION_TRANSPORT_BY_P_TYPE_ATPASES	REACTOME_ION_TRANSPORT_BY_P_TYPE_ATPASES	17	-0.481755658	-1.653521811	0.036986301	0.108372449	0.07078718	724	tags=71%, list=36%, signal=46%	CAMK2G/CALM1/ATP1B1/ATP8A1/CUTC/PLN/ATP2B2/FXYD1/CAMK2B/ATP1A2/SLN/ATP2A1
REACTOME_FOXO_MEDIATED_TRANSCRIPTION	REACTOME_FOXO_MEDIATED_TRANSCRIPTION	10	-0.567767373	-1.624938424	0.038402458	0.1110112	0.07251077	888	tags=100%, list=44%, signal=57%	SFN/CITED2/BCL6/FOXO1/TXNIP/FBXO32/TRIM63/PPARGC1A/MSTN
REACTOME_CLASS_I_MHC_MEDIATED_ANTIGEN_PROCESSING_PRESENTATION	REACTOME_CLASS_I_MHC_MEDIATED_ANTIGEN_PROCESSING_PRESENTATION	48	-0.350752712	-1.582514498	0.038416764	0.1110112	0.07251077	605	tags=48%, list=30%, signal=35%	UBE2D1/UBAC1/UBE2G1/NEDD4/RNF144B/RNF115/RNF123/PSMA4/FBXO32/ASB8/ASB14/TRIM63/ASB18/ASB2/ASB11/ASB15/ASB4/KBTBD13/UBE2D3/ASB12/ASB5/KLHL41/FBXO40
REACTOME_DISEASES_OF_METABOLISM	REACTOME_DISEASES_OF_METABOLISM	31	0.323575322	1.800071698	0.039215686	0.111778045	0.073011661	404	tags=42%, list=20%, signal=34%	SDC1/GALNT3/OMD/LUM/THBS2/CYP1B1/THBS1/ADAMTS2/VCAN/ADAMTS6/CHST6/OGN/PAPSS2
REACTOME_ECM_PROTEOGLYCANS	REACTOME_ECM_PROTEOGLYCANS	31	0.323420851	1.799212364	0.039215686	0.111778045	0.073011661	387	tags=48%, list=19%, signal=40%	COL1A1/COL1A2/HAPLN1/COL3A1/COL5A2/COL5A1/FN1/TNC/LUM/VCAN/LAMA4/COL6A3/TNN/SPARC/ITGA2
KEGG_TYROSINE_METABOLISM	KEGG_TYROSINE_METABOLISM	10	-0.56340234	-1.612445789	0.039938556	0.11306929	0.073855082	754	tags=90%, list=37%, signal=57%	DCT/GOT2/GOT1/ALDH3A1/ADH1B/MAOB/ADH1C/ADH1A/TPO
KEGG_FC_GAMMA_R_MEDIATED_PHAGOCYTOSIS	KEGG_FC_GAMMA_R_MEDIATED_PHAGOCYTOSIS	19	0.3578693	1.690625506	0.042857143	0.119762191	0.078226779	970	tags=89%, list=48%, signal=47%	SCIN/FCGR3A/PIK3R5/RAC2/PLA2G4A/MARCKSL1/FCGR1A/DOCK2/FCGR2A/PTPRC/FCGR2C/ARPC1B/VAV1/VAV3/SYK/MARCKS/VAV2
KEGG_AXON_GUIDANCE	KEGG_AXON_GUIDANCE	16	0.369399659	1.610905708	0.043165468	0.119762191	0.078226779	496	tags=62%, list=24%, signal=48%	SEMA3A/UNC5C/NTNG1/EFNA5/EPHB2/EPHB3/UNC5B/SEMA5A/SLIT2/RAC2
REACTOME_SIGNALING_BY_RECEPTOR_TYROSINE_KINASES	REACTOME_SIGNALING_BY_RECEPTOR_TYROSINE_KINASES	64	0.21163844	1.528719032	0.043478261	0.119762191	0.078226779	429	tags=34%, list=21%, signal=28%	SPP1/COL11A1/COL1A1/ATP6V0D2/COL1A2/COL3A1/COL5A2/COL5A1/GALNT3/FN1/THBS2/COL24A1/THBS1/CHEK1/NRP2/LAMA4/COL6A3/GABRB2/SPARC/ITGA2/NCKAP1L/MAPK13
PID_TCR_PATHWAY	PID_TCR_PATHWAY	11	0.438265725	1.632262646	0.043731778	0.119762191	0.078226779	869	tags=91%, list=43%, signal=52%	CD28/CD86/CD4/CARD11/ITK/FYB1/PTPRC/VAV1/CD80/LCP2
REACTOME_BINDING_AND_UPTAKE_OF_LIGANDS_BY_SCAVENGER_RECEPTORS	REACTOME_BINDING_AND_UPTAKE_OF_LIGANDS_BY_SCAVENGER_RECEPTORS	11	0.440701987	1.641336183	0.043731778	0.119762191	0.078226779	357	tags=55%, list=18%, signal=45%	COL1A1/COL1A2/COL3A1/CD36/MSR1/SPARC
REACTOME_FLT3_SIGNALING	REACTOME_FLT3_SIGNALING	30	-0.406578551	-1.632524158	0.045112782	0.12274192	0.080173092	846	tags=73%, list=41%, signal=44%	PSMD11/RET/CAMK2A/CAMK2G/CALM1/MET/LRRC7/NRG2/ERBB3/PTPN3/PSMA4/MAPK12/PRKCQ/ACTN2/FGF6/GDNF/ERBB4/NRG4/KSR1/CAMK2B/SPTB/EGF
REACTOME_O_LINKED_GLYCOSYLATION	REACTOME_O_LINKED_GLYCOSYLATION	19	0.354514746	1.674778113	0.046428571	0.125119446	0.081726054	205	tags=32%, list=10%, signal=29%	GALNT5/GALNT3/GALNT14/THBS2/THBS1/ADAMTS2
KEGG_FC_EPSILON_RI_SIGNALING_PATHWAY	KEGG_FC_EPSILON_RI_SIGNALING_PATHWAY	12	0.419742515	1.614116557	0.046583851	0.125119446	0.081726054	970	tags=92%, list=48%, signal=48%	MAPK13/PIK3R5/BTK/RAC2/PLA2G4A/FCER1G/VAV1/VAV3/LCP2/SYK/VAV2
REACTOME_DISEASES_ASSOCIATED_WITH_O_GLYCOSYLATION_OF_PROTEINS	REACTOME_DISEASES_ASSOCIATED_WITH_O_GLYCOSYLATION_OF_PROTEINS	10	0.460615832	1.631720207	0.048433048	0.129147311	0.084356992	475	tags=60%, list=23%, signal=46%	GALNT3/THBS2/THBS1/ADAMTS2/ADAMTS6/SEMA5A
KEGG_GLYCOLYSIS_GLUCONEOGENESIS	KEGG_GLYCOLYSIS_GLUCONEOGENESIS	13	-0.513913269	-1.612388083	0.048744461	0.129147311	0.084356992	393	tags=54%, list=19%, signal=44%	ALDH3A1/PGM1/ADH1B/ADH1C/PFKM/ADH1A/FBP2
KEGG_REGULATION_OF_ACTIN_CYTOSKELETON	KEGG_REGULATION_OF_ACTIN_CYTOSKELETON	46	-0.344370088	-1.540104424	0.049008168	0.129147311	0.084356992	151	tags=17%, list=7%, signal=16%	ITGB6/MYL5/MYLK3/EGF/MYLK2/MYL7/MYLPF/MYL2
NABA_MATRISOME	NABA_MATRISOME	178	0.316644487	3.251666751	0.05	0.1309375	0.085526316	590	tags=54%, list=29%, signal=42%	SPP1/COL11A1/COL1A1/MEPE/SDC1/IL26/CCN4/COL1A2/ADAMDEC1/EDIL3/HAPLN1/COL3A1/SEMA3A/MMP11/COL5A2/COL5A1/COL12A1/LOX/MMP7/COL10A1/P4HA3/FN1/MMP14/CRISPLD1/TNC/SERPINH1/CD109/OMD/POSTN/LUM/CTSK/THBS2/MXRA5/CTHRC1/PTN/COL16A1/GLDN/GDF15/PLOD2/TNFAIP6/COL24A1/EGFL6/THBS1/ADAMTS2/SFRP4/TNFSF15/LGI2/RSPO2/CLEC5A/FGL1/C1QB/NTNG1/INHBA/COL8A1/VCAN/S100A3/DPT/LAMA4/MMP16/MMP1/IL7/COL6A3/TNN/C1QC/BMP1/ADAMT…
WP_EXERCISEINDUCED_CIRCADIAN_REGULATION	WP_EXERCISEINDUCED_CIRCADIAN_REGULATION	10	-0.547067521	-1.565695877	0.050691244	0.131923176	0.086170144	930	tags=100%, list=46%, signal=55%	PPP1R3C/TOB1/CRY2/QKI/PSMA4/G0S2/STBD1/UCP3/MYF6
REACTOME_S_PHASE	REACTOME_S_PHASE	21	0.323275792	1.594433325	0.051282051	0.132048912	0.086252272	491	tags=48%, list=24%, signal=37%	UBE2C/ESCO2/CCNA2/CDC6/CCND1/CCNE2/CDCA5/ORC1/CDC45/GINS4
REACTOME_DNA_DOUBLE_STRAND_BREAK_REPAIR	REACTOME_DNA_DOUBLE_STRAND_BREAK_REPAIR	15	0.367756988	1.554512372	0.051369863	0.132048912	0.086252272	654	tags=60%, list=32%, signal=41%	CLSPN/BRIP1/CCNA2/EXO1/CHEK1/POLQ/BLM/RAD51/KPNA2
PID_AP1_PATHWAY	PID_AP1_PATHWAY	12	0.415426651	1.597519937	0.052795031	0.13466483	0.087960949	555	tags=67%, list=27%, signal=49%	COL1A2/CDK1/GJA1/MMP1/CCND1/HIF1A/TGFB1/TIMP1
WP_ALZHEIMERS_DISEASE	WP_ALZHEIMERS_DISEASE	11	-0.528656835	-1.578625139	0.053030303	0.13466483	0.087960949	271	tags=55%, list=13%, signal=48%	MAPT/NOS1/CACNA1F/RYR3/CACNA1S/ATP2A1
WP_PI3KAKT_SIGNALING_PATHWAY	WP_PI3KAKT_SIGNALING_PATHWAY	58	0.201903757	1.411920749	0.053846154	0.135912882	0.088776157	440	tags=40%, list=22%, signal=32%	SPP1/COL1A1/COL1A2/FN1/TNC/THBS2/ITGA10/ITGA4/THBS1/EFNA5/CREB3L1/ITGB8/LAMA4/IL7/COL6A3/TNN/CCND1/ITGA11/PIK3AP1/LPAR5/ITGA2/CCNE2/PIK3R5
WP_FOCAL_ADHESIONPI3KAKTMTORSIGNALING_PATHWAY	WP_FOCAL_ADHESIONPI3KAKTMTORSIGNALING_PATHWAY	59	0.212195695	1.511891497	0.054263566	0.136038961	0.08885851	359	tags=34%, list=18%, signal=29%	SPP1/COL11A1/COL1A1/COL1A2/COL3A1/COL5A2/COL5A1/FN1/TNC/THBS2/ITGA10/ITGA4/THBS1/EFNA5/CREB3L1/ITGB8/LAMA4/TNN/ITGA11/LPAR5
REACTOME_HEMOSTASIS	REACTOME_HEMOSTASIS	107	0.168816621	1.46004271	0.054545455	0.136038961	0.08885851	635	tags=45%, list=31%, signal=33%	COL1A1/SDC1/COL1A2/DGKI/KIF4A/FN1/CD36/KIF2C/KIF11/CD109/KIF20A/ITGA10/CD84/ITGA4/DOCK10/KIF6/CENPE/THBS1/F5/TRPC6/KIF15/KIF18A/SLC7A11/MMP1/KIFC1/SPARC/PCDH7/ITGA2/PIK3R5/TGFB1/RACGAP1/RAC2/GNGT2/MERTK/GNA15/ACTN1/SERPINE2/ITGAX/SDC2/TIMP1/EPCAM/PLA2G4A/F2/ORAI2/FCER1G/SLC7A7/RAB27B/TUBA3C
KEGG_TGF_BETA_SIGNALING_PATHWAY	KEGG_TGF_BETA_SIGNALING_PATHWAY	11	0.419820206	1.563564755	0.055393586	0.136528897	0.089178529	804	tags=82%, list=39%, signal=50%	THBS2/THBS1/INHBA/TGFB1/BMP8A/SMAD6/BMP7/ID3/SMAD7
REACTOME_ELASTIC_FIBRE_FORMATION	REACTOME_ELASTIC_FIBRE_FORMATION	11	0.421132621	1.568452669	0.055393586	0.136528897	0.089178529	812	tags=91%, list=40%, signal=55%	LOX/FN1/ITGB8/TGFB1/LOXL1/EMILIN2/BMP7/ITGB3/ITGB5/LOXL2
REACTOME_O_LINKED_GLYCOSYLATION_OF_MUCINS	REACTOME_O_LINKED_GLYCOSYLATION_OF_MUCINS	10	0.442499929	1.567545069	0.05982906	0.14659869	0.095755959	81	tags=30%, list=4%, signal=29%	GALNT5/GALNT3/GALNT14
REACTOME_DNA_REPLICATION	REACTOME_DNA_REPLICATION	19	0.332796561	1.572178316	0.060714286	0.147902824	0.096607799	817	tags=68%, list=40%, signal=41%	UBE2C/CCNA2/CDC6/CDC7/CCNE2/ORC1/CDC45/GINS4/CCNE1/E2F2/GINS1/CDT1/MCM10
KEGG_HEMATOPOIETIC_CELL_LINEAGE	KEGG_HEMATOPOIETIC_CELL_LINEAGE	16	0.346548957	1.511256653	0.061151079	0.148067552	0.096715396	915	tags=88%, list=45%, signal=49%	CD36/ITGA4/ANPEP/IL7/ITGA2/CD4/IL7R/FCGR1A/CSF1R/CD8A/ITGB3/CSF2RA/CSF1/CD14
REACTOME_SIGNALING_BY_PDGF	REACTOME_SIGNALING_BY_PDGF	14	0.379260407	1.569237271	0.061488673	0.148067552	0.096715396	200	tags=43%, list=10%, signal=39%	SPP1/COL3A1/COL5A2/COL5A1/THBS2/THBS1
REACTOME_PHASE_I_FUNCTIONALIZATION_OF_COMPOUNDS	REACTOME_PHASE_I_FUNCTIONALIZATION_OF_COMPOUNDS	19	-0.433610031	-1.526858802	0.063711911	0.152544519	0.099639681	393	tags=68%, list=19%, signal=56%	CYP3A7/ARNT2/ACSS2/CES3/ALDH3A1/CMBL/ADH1B/MAOB/FMO2/ADH1C/ADH1A/CYP2J2/CYP4B1
REACTOME_VESICLE_MEDIATED_TRANSPORT	REACTOME_VESICLE_MEDIATED_TRANSPORT	80	0.192527051	1.472878552	0.065217391	0.155261858	0.101414604	255	tags=25%, list=13%, signal=23%	COL1A1/COL1A2/COL3A1/RAB38/KDELR3/KIF4A/CD36/KIF2C/KIF11/KIF20A/GJA1/KIF6/CENPE/RAB33A/F5/MSR1/KIF15/KIF18A/RAB39A/RAB31
WP_DNA_DAMAGE_RESPONSE	WP_DNA_DAMAGE_RESPONSE	13	0.369786519	1.48373032	0.067692308	0.159343129	0.104080426	625	tags=62%, list=31%, signal=43%	CCNB2/CDK1/CHEK1/CCND1/CCNE2/CCNB1/RAD51/CCNE1
WP_MIRNA_REGULATION_OF_DNA_DAMAGE_RESPONSE	WP_MIRNA_REGULATION_OF_DNA_DAMAGE_RESPONSE	13	0.369786519	1.48373032	0.067692308	0.159343129	0.104080426	625	tags=62%, list=31%, signal=43%	CCNB2/CDK1/CHEK1/CCND1/CCNE2/CCNB1/RAD51/CCNE1
REACTOME_ANTIGEN_PROCESSING_CROSS_PRESENTATION	REACTOME_ANTIGEN_PROCESSING_CROSS_PRESENTATION	17	0.344388737	1.528997501	0.069852941	0.163510516	0.106802498	993	tags=82%, list=49%, signal=43%	CD36/FCGR1B/BTK/CYBB/TLR2/FCGR1A/CTSS/ITGB5/TLR6/CALR/LY96/SEC61B/CD14/MRC1
WP_TGFBETA_RECEPTOR_SIGNALING	WP_TGFBETA_RECEPTOR_SIGNALING	13	0.367737153	1.47550745	0.070769231	0.163824904	0.107007851	271	tags=46%, list=13%, signal=40%	SPP1/BAMBI/RUNX2/RUNX3/THBS1/INHBA
WP_TGFBETA_RECEPTOR_SIGNALLING_IN_SKELETAL_DYSPLASIAS	WP_TGFBETA_RECEPTOR_SIGNALLING_IN_SKELETAL_DYSPLASIAS	13	0.367737153	1.47550745	0.070769231	0.163824904	0.107007851	271	tags=46%, list=13%, signal=40%	SPP1/BAMBI/RUNX2/RUNX3/THBS1/INHBA
REACTOME_RECYCLING_PATHWAY_OF_L1	REACTOME_RECYCLING_PATHWAY_OF_L1	10	0.421977882	1.494846221	0.074074074	0.170533171	0.111389585	910	tags=90%, list=45%, signal=50%	KIF4A/RPS6KA6/SH3GL2/TUBA3C/TUBA1C/TUBA1A/TUBA1B/ACTG1/SHTN1
PID_UPA_UPAR_PATHWAY	PID_UPA_UPAR_PATHWAY	10	0.418013686	1.480803156	0.076923077	0.176124422	0.115041703	807	tags=80%, list=40%, signal=49%	FN1/FPR3/TGFB1/PDGFD/SERPINE1/ITGB3/ITGB5/PLAUR
KEGG_FOCAL_ADHESION	KEGG_FOCAL_ADHESION	50	-0.323637041	-1.470837877	0.079439252	0.180896993	0.118159071	151	tags=20%, list=7%, signal=19%	ITGB6/COL4A4/MYL5/MYLK3/EGF/MYLK2/CAV3/MYL7/MYLPF/MYL2
KEGG_OLFACTORY_TRANSDUCTION	KEGG_OLFACTORY_TRANSDUCTION	14	-0.476437551	-1.524515528	0.080808081	0.183010117	0.119539331	891	tags=86%, list=44%, signal=49%	OR1E1/OR1E2/CAMK2A/OR9A4/CAMK2G/CALM1/OR5F1/GNAL/OR2V2/OR10J3/CALML6/CAMK2B
REACTOME_GLYCOGEN_METABOLISM	REACTOME_GLYCOGEN_METABOLISM	13	-0.481341808	-1.510196064	0.081240768	0.183010117	0.119539331	965	tags=92%, list=47%, signal=49%	PGM2/UGP2/PPP1R3C/CALM1/EPM2A/GYG1/PHKA1/GYS1/PGM1/AGL/PHKG1/PYGM
REACTOME_PHASE_2_PLATEAU_PHASE	REACTOME_PHASE_2_PLATEAU_PHASE	11	-0.497376032	-1.485217358	0.081818182	0.183325231	0.119745158	466	tags=55%, list=23%, signal=42%	CACNG8/CACNA2D1/CACNA2D3/CACNA1F/CACNB1/CACNA1S
REACTOME_PYRUVATE_METABOLISM_AND_CITRIC_ACID_TCA_CYCLE	REACTOME_PYRUVATE_METABOLISM_AND_CITRIC_ACID_TCA_CYCLE	12	-0.482474552	-1.492741515	0.082352941	0.18347017	0.119839829	898	tags=92%, list=44%, signal=52%	L2HGDH/PDHA2/ACO2/SUCLA2/PDK2/IDH2/BSG/PDHX/SDHC/ADHFE1/PDK4
WP_INSULIN_SIGNALING	WP_INSULIN_SIGNALING	20	-0.416206252	-1.487671236	0.082758621	0.18347017	0.119839829	615	tags=60%, list=30%, signal=42%	GYG1/MAPK4/GYS1/GRB14/MAPK12/SORBS1/MAP3K9/PRKCQ/PFKM/SLC2A4/PRKAA2/PPP1R3A
KEGG_ALZHEIMERS_DISEASE	KEGG_ALZHEIMERS_DISEASE	19	-0.412225915	-1.451559515	0.092797784	0.204643534	0.133669938	271	tags=32%, list=13%, signal=28%	NOS1/CACNA1F/RYR3/CALML6/CACNA1S/ATP2A1
KEGG_ERBB_SIGNALING_PATHWAY	KEGG_ERBB_SIGNALING_PATHWAY	10	-0.509585016	-1.458421726	0.09984639	0.218229167	0.14254386	236	tags=80%, list=12%, signal=71%	CAMK2A/CAMK2G/NRG2/ERBB3/ERBB4/NRG4/CAMK2B/EGF
REACTOME_CLASS_A_1_RHODOPSIN_LIKE_RECEPTORS_	REACTOME_CLASS_A_1_RHODOPSIN_LIKE_RECEPTORS_	44	0.213569306	1.36108164	0.1	0.218229167	0.14254386	920	tags=70%, list=45%, signal=40%	GRP/HTR2A/QRFPR/NMU/SUCNR1/CCL3L1/HTR2B/LPAR5/ADORA3/ADORA2B/FPR3/GPR65/C5AR2/CCL4/F2/SSTR2/CXCL16/PLPPR4/PTGFR/CCL20/GPR183/CCL28/CHRM3/PMCH/CMKLR1/LPAR1/PTGER2/LPAR3/APLN/CXCL9/CCL17
WP_EPITHELIAL_TO_MESENCHYMAL_TRANSITION_IN_COLORECTAL_CANCER	WP_EPITHELIAL_TO_MESENCHYMAL_TRANSITION_IN_COLORECTAL_CANCER	24	0.272314084	1.400128051	0.101214575	0.219302141	0.14324471	574	tags=58%, list=28%, signal=42%	CDH2/FN1/FOXM1/TWIST1/GDF15/SNAI1/NRP2/SNAI2/SPARC/MAPK13/HIF1A/TGFB1/MMP2/CDKL2
REACTOME_P75_NTR_RECEPTOR_MEDIATED_SIGNALLING	REACTOME_P75_NTR_RECEPTOR_MEDIATED_SIGNALLING	13	0.345075576	1.384580206	0.101538462	0.219302141	0.14324471	1049	tags=92%, list=51%, signal=45%	LINGO1/TIAM1/RIPK2/ARHGEF19/FGD1/VAV1/VAV3/NGF/VAV2/TIAM2/ECT2/PREX1
REACTOME_EPH_EPHRIN_MEDIATED_REPULSION_OF_CELLS	REACTOME_EPH_EPHRIN_MEDIATED_REPULSION_OF_CELLS	10	0.403014274	1.42766811	0.102564103	0.220381328	0.143949618	973	tags=90%, list=48%, signal=47%	EFNA5/EPHB2/EPHB3/TIAM1/MMP2/ACTG1/VAV3/VAV2/EPHA2
REACTOME_G_ALPHA_12_13_SIGNALLING_EVENTS	REACTOME_G_ALPHA_12_13_SIGNALLING_EVENTS	13	0.343332191	1.377585054	0.104615385	0.223642072	0.146079484	1049	tags=92%, list=51%, signal=45%	BTK/TIAM1/GNGT2/ARHGEF19/FGD1/VAV1/VAV3/GNB4/VAV2/TIAM2/ECT2/PREX1
REACTOME_NCAM_SIGNALING_FOR_NEURITE_OUT_GROWTH	REACTOME_NCAM_SIGNALING_FOR_NEURITE_OUT_GROWTH	17	-0.418881206	-1.437718892	0.108219178	0.228405118	0.149190631	139	tags=41%, list=7%, signal=39%	COL4A5/GDNF/COL4A4/CACNB1/SPTB/CACNA1S/COL4A3
REACTOME_POTASSIUM_CHANNELS	REACTOME_POTASSIUM_CHANNELS	17	-0.418109407	-1.435069858	0.108219178	0.228405118	0.149190631	701	tags=71%, list=34%, signal=47%	ABCC8/KCNJ16/KCNJ2/KCNA2/KCNN3/KCNA5/KCNB1/KCNQ4/KCNC1/KCNJ12/KCNQ5/KCNJ11
REACTOME_MAPK_FAMILY_SIGNALING_CASCADES	REACTOME_MAPK_FAMILY_SIGNALING_CASCADES	35	-0.348663195	-1.443928472	0.108478803	0.228405118	0.149190631	846	tags=69%, list=41%, signal=41%	PSMD11/RET/CAMK2A/FOXO1/CAMK2G/CALM1/MET/LRRC7/NRG2/ERBB3/MAPK4/PTPN3/PSMA4/MAPK12/PRKCQ/ACTN2/FGF6/GDNF/ERBB4/NRG4/KSR1/CAMK2B/SPTB/EGF
REACTOME_POST_TRANSLATIONAL_MODIFICATION_SYNTHESIS_OF_GPI_ANCHORED_PROTEINS	REACTOME_POST_TRANSLATIONAL_MODIFICATION_SYNTHESIS_OF_GPI_ANCHORED_PROTEINS	14	0.341008767	1.410966338	0.110032362	0.230517799	0.150570601	260	tags=43%, list=13%, signal=38%	ALPL/THY1/CD109/MELTF/PRND/NTNG1
WP_FOLATE_METABOLISM	WP_FOLATE_METABOLISM	11	-0.478682707	-1.429397116	0.110606061	0.230566863	0.150602649	271	tags=36%, list=13%, signal=32%	NOS1/SAA4/SAA2/SAA1
REACTOME_RAB_GERANYLGERANYLATION	REACTOME_RAB_GERANYLGERANYLATION	15	0.329779982	1.393983196	0.116438356	0.241523125	0.157759107	897	tags=73%, list=44%, signal=41%	RAB38/RAB42/RAB33A/RAB39A/RAB31/RAB20/RAB27B/RAB32/RAB7B/RAB34/RAB27A
REACTOME_POST_TRANSLATIONAL_PROTEIN_MODIFICATION	REACTOME_POST_TRANSLATIONAL_PROTEIN_MODIFICATION	162	0.128271211	1.242566418	0.125	0.25747165	0.168176432	316	tags=22%, list=15%, signal=20%	SPP1/GALNT5/MEPE/CLSPN/TOP2A/CDH2/ALPL/RAB38/KDELR3/THY1/GALNT3/CDK1/GALNT14/UBE2C/FN1/TNC/CD109/MELTF/THBS2/CCNA2/ST6GAL2/RAB42/THBS1/RAB33A/F5/ADAMTS2/DTL/RAB39A/PRND/RAB31/NTNG1/STC2/VCAN/SATB2/ARSJ/AURKB
KEGG_PROSTATE_CANCER	KEGG_PROSTATE_CANCER	10	0.373895617	1.324515985	0.125356125	0.25747165	0.168176432	636	tags=80%, list=31%, signal=55%	TCF7/CREB3L1/CCND1/CCNE2/PIK3R5/PDGFD/CCNE1/E2F2
KEGG_T_CELL_RECEPTOR_SIGNALING_PATHWAY	KEGG_T_CELL_RECEPTOR_SIGNALING_PATHWAY	14	0.331642917	1.372213966	0.129449838	0.26458284	0.17282135	970	tags=86%, list=48%, signal=45%	CD28/MAPK13/PIK3R5/CD4/CARD11/CD8A/ITK/PTPRC/VAV1/VAV3/LCP2/VAV2
REACTOME_METABOLISM_OF_RNA	REACTOME_METABOLISM_OF_RNA	14	-0.435032568	-1.392026938	0.131313131	0.267088359	0.174457916	25	tags=79%, list=1%, signal=78%	APOBEC3C/SMG1/RNPC3/PSMD8/RPP14/MNAT1/PSMD11/GTF2H5/PSMA4/RPL3L/APOBEC2
WP_THYROID_HORMONES_PRODUCTION_AND_THEIR_PERIPHERAL_DOWNSTREAM_SIGNALLING_EFFECTS	WP_THYROID_HORMONES_PRODUCTION_AND_THEIR_PERIPHERAL_DOWNSTREAM_SIGNALLING_EFFECTS	10	-0.482302582	-1.380339968	0.135176651	0.272558312	0.178030803	381	tags=50%, list=19%, signal=41%	SLC16A10/PRKCQ/PPARGC1A/TPO/MAFA
REACTOME_GPCR_LIGAND_BINDING	REACTOME_GPCR_LIGAND_BINDING	49	0.200829073	1.361839349	0.136054422	0.272558312	0.178030803	920	tags=69%, list=45%, signal=39%	GRP/HTR2A/QRFPR/NMU/SUCNR1/CCL3L1/HTR2B/LPAR5/ADORA3/ADORA2B/FPR3/GPR65/C5AR2/GNGT2/CCL4/F2/SSTR2/CXCL16/PLPPR4/PTGFR/ADGRE1/CCL20/GPR183/CCL28/CHRM3/PMCH/CMKLR1/LPAR1/PTGER2/LPAR3/GNB4/APLN/CXCL9/CCL17
WP_DNA_DAMAGE_RESPONSE_ONLY_ATM_DEPENDENT	WP_DNA_DAMAGE_RESPONSE_ONLY_ATM_DEPENDENT	10	0.37013307	1.311187259	0.136752137	0.272558312	0.178030803	1288	tags=100%, list=63%, signal=37%	TCF7/CCND1/PIK3R5/TGFB1/RAC2/PCK2/WNT5B/PMAIP1/BCL6/WNT4
KEGG_GNRH_SIGNALING_PATHWAY	KEGG_GNRH_SIGNALING_PATHWAY	14	-0.430083346	-1.376190307	0.137085137	0.272558312	0.178030803	241	tags=36%, list=12%, signal=32%	ADCY2/CACNA1F/CALML6/CAMK2B/CACNA1S
REACTOME_G_ALPHA_Q_SIGNALLING_EVENTS	REACTOME_G_ALPHA_Q_SIGNALLING_EVENTS	30	0.237358913	1.307110835	0.137254902	0.272558312	0.178030803	527	tags=47%, list=26%, signal=35%	GRP/DGKI/HTR2A/QRFPR/TRPC6/NMU/RGS1/HTR2B/LPAR5/GPR65/BTK/GNGT2/GNA15/RGS19
REACTOME_EPH_EPHRIN_SIGNALING	REACTOME_EPH_EPHRIN_SIGNALING	13	0.328725129	1.318975721	0.147692308	0.291901306	0.190665343	973	tags=85%, list=48%, signal=45%	EFNA5/EPHB2/EPHB3/TIAM1/SDC2/MMP2/ARPC1B/ACTG1/VAV3/VAV2/EPHA2
