# Supplementary material for: Carboxypeptidase E is a prognostic biomarker co-expressed with osteoblastic genes in osteosarcoma
Source: PeerJ. 2023 Aug 30;11:e15814. doi: 10.7717/peerj.15814 (PMC10474831; doi:10.7717/peerj.15814)
Supplement: Supplemental Information 3 [file peerj-11-15814-s003.csv]

Only Five-paired DEGs	Only High risk factors	Five-paired DEGs AND High risk factors
RBFOX1	PROSER2	JPH1
ANKRD39	NR4A1	PYGM
MYF5	RAMP1	DBNDD1
LMOD2	PNISR	HRC
IDI2	MT1A	SLC29A2
SYNPO2L	RASGRP2	C22orf39
LMOD3	COL13A1	CORO6
UNC45B	CCDC78	KLHL30
SRPK3	FAM76B	PKIA
CACNA1S	NHEJ1	ACTG1
CSRP3	C11orf21	TPM4
DUSP26	LCN10	CARNS1
FILIP1L	PLCB4	GTF2H5
HJV	NCAPD3	CAPG
CACNG1	MUC1	IRX2
CPT1B	GRAMD1B	S100A11
ASB5	CRYBA2	RPUSD4
ANKRD23	KBTBD11	CTSK
PTGES3L	ZNF692	ARL4C
MSS51	MYC	FXYD1
MYBPC1	BTAF1	FAM189A2
COL4A3	MXI1	RAP2B
MYH13	LSR	ANXA5
AMPD1	CYP2C8	NDUFB10
APOBEC2	TRIM17	SLC25A12
MRLN	L3HYPDH	COL5A2
WRB-SH3BGR	MCAM	LBX1
MYL7	SCRN2	LRRC59
TRDN	HSD11B2	SCD5
MYLPF	LENG8	COX17
NRAP	SRSF5	NEURL2
PWWP3B	SLC13A5	CMTM3
XIRP1	KANSL1L	FGGY
KCNJ11	AC138894.1	VAV1
UBE2D3	DNAI1	HAVCR2
ART3	TAF1D	TADA2B
CHRND	GLB1L2	FBLIM1
FBXO40	SPICE1	MRPS17
MYH1	ALKBH2	CD53
CKM	FATE1	EFHD2
STRIT1	KLF5	KIF25
CACNB1	AC006486.1	HEXIM2
SMYD1	INSYN2A	USP2
ATP2A1	SLC36A4	RAB32
MYO18B	TMEM256-PLSCR3	COL3A1
NEB	TSPAN32	ITGB5
MYOG	WASHC2C	COL4A5
TTN	UQCC3	ST3GAL4
STAC3	FRMD1	COL4A4
ABRA	CHST8	TUBA1C
TMOD4	LDOC1	C3AR1
MYF6	RNF207	CKMT2
BEST3	GATA5	C1QB
RYR1	GRIK3	ACO2
PPP1R3A	C4orf47	IL10RA
MYH4	TRPS1	EDIL3
EGF	ZFP62	SLC9A2
TPM3	SMAD9	MYO6
CASQ1	C4B	LPIN2
PAGE4	CEP44	MAN2B1
CHKB-CPT1B	ARGLU1	SLMAP
TNNI1	TBX5	SLC2A4
ATP1B4	ZNF720	COL6A1
KLHL31	SLC8A3	GOT2
TNNI3	ASAH2	C2
MYOT	CREBZF	WDFY4
MAFA	DUSP28	CPNE5
MYOZ1	H2AC15	PDK2
MYLK3	MAFK	DENND1C
MACROD1	KLF4	TIMP2
CAMK2B	MAFF	LOXL1
CHRNG	H2BC14	EPHB2
MYPN	KIAA1191	GPR65
SLC25A4	ARMC3	EFNA5
CECR2	ARRDC3	KCNQ4
RNF123	ICAM5	ADAMTSL5
MYH7B	CLK1	EPHB3
TRIM72	CTSF	TNFSF8
C19orf47	KLHL17	LRRC2
PADI2	KHDC4	TNFAIP8
SVIL	HAGHL	SLC7A1
CA6	RPS27	LANCL3
SPTB	KAT6B	EMILIN2
UCP3	PZP	RND3
PFKM	OPLAH	CITED2
RNF157	FOXL3	LRP2BP
LINGO4	TTLL2	BAMBI
KBTBD12	COLEC10	MEIKIN
OR10J3	ZIC5	HSPB8
BVES	H2AW	ITGA11
ASB15	ORMDL1	TMEM40
SRL	CGREF1	CCDC102B
BOLL	NPW	SOX4
ARPP21	L1TD1	DDAH1
CMYA5	P4HA1	NID1
CHRNB1	CBS	FADS1
TECRL	BEST4	LPAR5
TMEM38A	TUBB8B	TMEFF2
C10orf71	CLBA1	SGCG
PHKG1	CACNA1E	P4HA3
RAD23A	TMEM31	CLSPN
SH3PXD2B	DDIT4	OAS3
KCNQ5	CDK3	LPAR3
ANKRD1	CHD1L	SCN5A
RPL3L	ADGRD1	CD180
MYH2	AUH	CPE
TPM2	ADGRD2	NRIP3
CTNNA3	PDE4C	SEMA3A
ASB12	IHH	CPA4
CIPC	AC011455.2	SASH3
CLCN1	YTHDC1	LMNB1
SCN4A	ZDHHC23	CCT6B
PCNT	GOLGA8B	FAT3
PPP2R3B	CCDC3	ANTXR1
POPDC2	WEE2	RAD51
CAPN3	HNRNPUL2-BSCL2	APOBEC3B
DUSP27	PLA2G4D	MAOB
IMPA2	CDC42EP3	SYTL2
DHRS7C	TMEM125	ITGBL1
ASB4	CCDC89	TMTC2
ZBTB18	DZIP1L	CFAP300
TSTD1	DDN	BID
EPM2A	FAM166B	GBP5
CACNA2D1	STK11IP	MMP2
CCDC9B	HECTD2	EBI3
CYP2J2	SASH1	CRISPLD1
GPD1L	CCAR1	ARMC4
PDE4D	EXOSC10	PROM1
MUSK	PHOSPHO2	HSD17B6
HADHB	DPP7	ORC1
MYL5	TNFRSF11B	SLC38A5
TXLNB	AFAP1L1	DPP4
MAP3K9	PITPNM3	SRPX
ENPP1	TCEAL3	PFKFB3
TNNT1	CCNL1	FAM83B
ECHDC3	IFITM5	ATP6V0D2
KLHL40	ADGRF1	CERS1
SYPL2	RSPH1	LDLRAD2
AMY1A	SEMA3B
ACTN2	PSIP1
ATL3	COL11A2
TPPP2	UFC1
DCAF6	TPSG1
USP13	GAL
MLIP	TM4SF20
FAM184B	CDC14B
MYH14	ICAM2
PPP1R3F	IRX5
MAMSTR	KCTD15
MB	ZDHHC11B
WIPF3	ARC
MYH7	NPIPB6
PRKAA2	C1orf210
PRKCQ	CHURC1-FNTB
HINT3	ACP3
TMEM233	CSPG5
MYL2	KIFC2
ACYP2	KCND2
MYBPC2	C2orf72
AGBL1	ADGRB1
SIM1	GRIN2B
GPR137B	SYT5
FSD2	ENPP6
PTGDR2	S100A13
P4HA2	NPC1L1
KSR1	NR4A2
OR2V2	NOG
PMPCB	CCDC15
PPP2R3A	RXFP4
MYOZ2	FGFR3
SH3BGRL3	SYT12
MAPRE3	HSBP1L1
CAND2	PKP4
FAM240C	OXCT2
PFKFB1	CORT
MYLK2	KRT73
DENND2C	TDRP
SCN1B	SLC26A9
PHYH	IRF2BP2
MYL1	AC069503.2
FEM1A	C14orf180
RAB31	TSNAX-DISC1
CPEB3	RGN
GKAP1	RPL21
PPDPFL	H1-3
SERPINH1	FAM163B
LRRC38	C1QTNF1
MIEF2	LYNX1-SLURP2
AK1	SPRY1
DEPTOR	NSMCE4A
PPT1	CLK4
UBE2D1	GFRA1
UBAC1	ZFP36
PLAAT1	OR4E2
TMEM205	ESPN
ACSS2	CSPP1
MYOM2	ZFP92
RIPK2	GNRH1
BLCAP	SMYD3
SLC25A34	PCMTD2
CADM2	SCD
CACNA1F	SMIM1
RORC	SFTPD
PPP1R9A	WDR93
PATJ	ADD2
TRAM2	NOL3
LILRB4	UQCRB
GLIPR1	CHML
SEC24D	SIRPD
AC012651.1	LGR6
C11orf24	NINL
SLAIN1	AC104452.1
DYRK1B	GPRC5A
AL358472.6	PGGHG
KLHL33	NETO1
TNNC1	MINDY3
CYB5R1	CCDC82
FUCA2	AC021072.1
MYOM3	HBG2
FOXC1	GJA3
CLIC4	PTAR1
CFL2	PLXNB1
AC009119.2	CLDN11
SLC39A7	PIWIL4
DOK7	RPL11
CAV3	JTB
USP25	OR8A1
SMDT1	MLC1
FLNC	INTS6L
TRIM55	ZMYND11
C1orf105	GRAMD2A
HIF1A	BIRC2
PIP4K2A	CLEC4D
DOK1	LRP2
IL7	GOLGA8A
USP54	RWDD2A
AIF1	TNK2
SLCO5A1	SECISBP2
PGM1	TPPP
ANKRD2	EFCC1
CASZ1	NMT1
CLIC5	TAS2R5
FRMPD1	C1orf198
SMPX	GRB10
ELOVL1	EIF3H
CES3	RPL37A
TTLL11	P2RX1
ABHD1	PTCH2
SEMA6C	DLL1
RNF24	ADAMTS10
ATP8B4	AADAT
SIRT2	ARHGEF25
SNTB1	ARHGEF39
ALDH5A1	RIMKLB
ASB8	ME1
POPDC3	MEFV
NEXN	BSND
N4BP2L2	PPP2R2C
HCLS1	RUFY2
YPEL1	ST3GAL1
SPATA24	CFAP44
MSR1	FCHSD1
FN1	FANCC
GMPR	CTIF
PPIB	SNX32
NATD1	LBHD1
CUTC	IGF1R
CNTFR	CEP95
RAB21	COMMD6
AL512506.3	GLT1D1
SMG1	SMIM32
SAMSN1	NCR3LG1
B3GNT9	NPDC1
KLHL34	LDHAL6A
PLOD2	HOXC4
CD14	SEC14L3
ATP2B2	AK2
AP3S2	AZU1
CMTM6	ADD3
44815	NUDT14
MILR1	NUP210
SLC25A42	PTCH1
CCNO	UBXN2B
TNFSF15	PRKD3
ATP8A1	FOXN4
HTR2A	TMCC2
IGFN1	ARHGAP19
GDNF	NFKBIZ
SLC41A2	PANX2
STH	COL6A2
CD276	KAZALD1
KAZN	FAM110D
FPR3	GSKIP
AC134669.1	TEX261
HSD17B8	NDUFAF1
PLEKHG3	SHISA5
MYBPH	MRPS15
MAPK12	RAB5IF
SLC7A7	NRBP1
FREM2	SNAPC5
ALPK3	RMI2
FSD1L	RAB8A
P2RY2	TPMT
CACNA2D3	CYB5B
DYSF	VPS18
PLA2G4C	RPS25
NT5C1A	SURF4
DGCR6	TMEM251
CLIC1	STAT5A
HFM1	C9orf16
PSD3	TIGIT
SLN	PHB
COX6A1	PPP4C
SDHC	CCR5
MS4A6E	LTBP4
CXCL16	ABHD17C
CTSS	MITF
SLC29A3	TMEFF1
TGFBI	DMAC2
THEMIS2	MX1
CDR2L	EHD2
ECH1	HROB
MYBPHL	MAPKAP1
PCBD2	PLEKHF1
FAM114A1	HPS5
TRIM54	LIMA1
ZNF385C	NMI
RRBP1	BLVRB
BASP1	MAGEA6
SYNGR2	CIAO1
SIPA1L1	LBX2
IFI27L2	RPUSD2
CHST11	PALLD
UST	TOX
TYROBP	LURAP1L
FHL3	LASP1
PHETA2	BAK1
MS4A6A	PRMT6
ABLIM2	MAGEA3
SSR2	NFIC
ART5	HDAC7
CASTOR2	CDC42
DES	SFMBT1
BLOC1S5-TXNDC5	ANXA2
ACADVL	CCDC92
ADHFE1	URM1
LIN7B	HTRA3
GLB1	HGF
HSPB7	CHIC2
OSBPL6	QDPR
KIRREL1	PLEKHO1
ACTN1	PSMD3
TNNT2	WFIKKN1
TRPC6	FBXO7
C1QTNF9	OR56A3
SUCLA2	MMD
AC006254.1	FERMT3
ZNF774	CTAG1A
OTUD1	SAE1
AC008397.2	PCDHB11
FCER1G	RSAD2
SH3BGRL	SIRPA
FRMD4B	RHOC
PLCD4	PLEKHO2
TMEM56	AL033529.1
PNMA2	CLIC6
ITGB6	EXOC6B
LY96	DGKZ
ARL13B	RPAP2
CTSB	EIF3K
CDC14C	ZNF668
ITIH4	SPOCK2
IRX4	IRF2BPL
TRIM7	SMIM12
TCF15	CNTN6
RAI14	TMEM9B
FCGR1B	NDST3
OSTF1	HS1BP3
PRKAB2	IGBP1
NANOS1	SIX5
CATSPER2	TM4SF1
SCN7A	CTBP1
MMP14	SORT1
RSPH10B2	PPARD
CYBB	TNFRSF12A
ABRACL	VPS25
DGKD	MDK
NEURL1	MAGEE1
B3GALNT2	MAGEC2
IPO13	STK38
RAB20	SSX3
KCNB1	ARFGEF3
SEC61B	CIAO2A
SYNM	SPSB3
CRYAB	DSE
UBR3	RALY
DYNLL1	SAMHD1
TEAD4	GFOD1
PRDX4	TMEM231
STBD1	GRPR
AL365273.2	MFSD12
COL5A1	WDR18
GDF15	MAGT1
NIPSNAP2	HMGCL
OBSCN	SOCS1
MMP7	STX8
TMEM119	CGNL1
TARSL2	EEF1E1
FABP7	CFI
RAB27A	GRWD1
CACNG6	KERA
TMEM14A	TNFRSF10C
CAVIN4	SP140L
RERG	PAGE5
ST6GAL2	ISLR
SLC47A1	TRABD2A
MYO1B	ATP6V1E1
SAR1B	TMEM33
KIF7	RNF212B
TNFAIP6	RILP
VWA8	WDR46
HOXC8	FUCA1
P2RX5	LGALS1
RIC3	TERF2
RRP15	PGA5
MYOD1	KYAT3
SIM2	PTGDR
NAT1	KIAA0930
TMEM182	PSMA2
SCHIP1	MBTPS1
LCP2	FBXL7
ENTPD1	TLNRD1
GNB4	SLC1A7
CACNG8	KLHL10
LDB3	GNGT1
SAT1	PRR13
HSF2	ALG3
OXR1	CNIH4
44812	HOMEZ
AGL	ATP5PB
UQCRC1	SDHAF2
MFSD1	PSMA7
ACTA1	DHODH
NDRG2	YWHAH
LRRC20	IL2RG
XYLB	PCBP1
CASQ2	PSMB2
GPSM1	MPND
RBM24	CYP27A1
PCK2	PIGS
DNAJA4	C14orf119
KIF1C	CCM2
GYS1	TRIM62
FGF6	CHP1
TUBA4B	HLCS
DDR2	KANK2
TP63	PEPD
ZNF556	NEU1
DPT	BCAP31
LIPA	APIP
ESRRG	HSD17B10
VDAC3	TMEM41A
ZNF784	GRIN2D
CLIP1	CEACAM16
PPP1R1A	PHETA1
TRIM63	CTTNBP2NL
TWIST1	DNM1
CD109	HM13
CAMK2G	POTEC
TRIP6	TBX21
SCN1A	TM9SF4
CISD1	MOB3A
AKAP1	TTYH3
P3H1	CARM1
FUNDC2	IKZF1
PSMD8	HMOX2
TUBA3C	CSNK2B
COQ9	TCTA
RCSD1	SCFD2
BTG3	TAOK2
ARF4	PTPRG
GAS2L3	NRL
LAPTM5	CSNK2A2
GPAT3	RHOF
PTPRD	PARVG
MBOAT2	DPH5
OLFML2B	ISG15
SCGB1D4	NLRC5
PDHX	TMCO4
CASTOR3	SLC35E4
TRIP10	IGF2
L2HGDH	ECHS1
MPEG1	SDF2L1
ZADH2	STX12
TRPC7	CTNS
CHST9	DIS3L
TXNDC5	LARP6
SNX7	CLTC
TMSB4Y	STXBP6
PSMA4	CASTOR1
HACD4	EZHIP
NDUFAF3	SLX4
YBX3	TEX264
BAG3	LAG3
AC093512.2	DOCK7
GPM6B	TXN2
AC074143.1	PIK3R2
COL18A1	NFS1
ARNTL2	SNX2
TXNIP	SRP14
PSMD11	ZMAT5
BTNL9	HTATSF1
COTL1	TMEM51
TMEM56-RWDD3	SAMD9L
KIAA0408	PPM1G
CLMP	SAP130
KYNU	ATMIN
GYG1	ZDHHC7
NUDT5	DDX28
ROR2	RIOX1
ARSA	GZMB
KLHL41	DYNC1H1
VGLL2	HELZ2
FXR1	SPTAN1
GOLM1	DKKL1
CD86	GGT1
TFEC	NTSR1
SDC1	PDZRN4
LOXL2	TRPV2
NDUFA7	WDTC1
CDC37L1	MARCHF2
CLTCL1	HLA-A
HS3ST5	BRI3
NRG4	CHTF8
DAG1	PARM1
RASSF2	PSMB3
CDH11	TPRN
FAM227B	MYL12B
ADAMDEC1	TLE5
CALM1	PITHD1
PNP	ADAT1
CASP5	RGMB
CNN2	FIBCD1
SEC14L5	PSKH2
SAXO2	IL17RC
PNPLA4	XAB2
BTK	SP110
PIK3AP1	TCF7L1
ANKRD50	TREX1
TWF1	ABCD3
OSTC	ATG7
AC015802.6	PSEN1
ALDH1L2	NECTIN2
NME9	SLC6A12
FOLR3	PPIL1
RNF115	TOLLIP
GATM	MX2
RGS19	GZMA
LIPT2	ABL1
KRTAP24-1	GDPD4
TACC2	CYP2A6
RBM47	ISCA2
GNAL	UBP1
GAL3ST1	PIGQ
AL096711.2	CAPRIN1
CYP4B1	CFL1
FTL	EMC3
ALKBH3	DHDDS
JHY	CNEP1R1
NCKAP1L	CIAPIN1
RASL10B	MAPK14
YBX2	TIPIN
MAPT	B3GNT8
PTPRC	HCK
DMD	SYCP1
RAB34	CCDC71L
NOS1	ZNF267
KCNJ18	B2M
KCNN3	IL4I1
SNCAIP	MRPL10
PTCD3	EID2B
BMP1	SNF8
APOBEC3F	LCK
SSH2	PSMB7
ZNF181	CLSTN1
ACPP	PEX26
PTAFR	IFI44L
PROB1	GABRA3
PPP1R14C	ABL2
DGKI	MRTFB
PTPN3	TUBG1
ORAI2	LYPD6
NEDD4	KBTBD7
ST6GALNAC2	ABHD4
PPFIA2	SOHLH2
ARPC1B	CCIN
AC007192.1	FBLN1
ST8SIA1	BFAR
ENDOV	ZNF74
SAMM50	PSMC4
MYOZ3	GZMH
UNKL	ANKLE2
MLYCD	SNRNP200
REEP1	TRIM34
SLC47A2	ACAA1
SLC49A4	APH1B
KLHL24	SH2D7
LDHD	SSX4
NR3C2	LHX8
THY1	SEPTIN6
CYTH4	NAIF1
RPP14	GJA5
CD4	CRYBG1
FCGR2A	MFAP4
OTULINL	SMN2
DYRK3	SOSTDC1
GALNT5	TTC23L
CKMT1A	NDUFS8
SLC31A1	METTL26
CD300C	IFI44
SEMA4D	SESN2
SLC25A23	TANGO2
SYK	IFI16
KCNT1	ADAMTS7
CMKLR1	HIRA
STARD7	DTNB
NCS1	MTTP
SMTNL2	KATNA1
NTPCR	OR51E1
DYRK4	MAP1S
PPIC	SNTB2
ALDH1L1	MTHFS
MNAT1	BIN1
AL139011.2	COQ4
ATP10A	CSRP1
ALDH18A1	NCEH1
HOMER1	FASLG
C1QC	MOCS3
KCNA2	DHRS4
LCA5L	TMEM131L
QKI	SETX
ZC3H10	FAM169A
PLS3	CTNND2
PRKAG3	LCMT1
SPARC	H2AZ2
CCDC62	KLHL7
PAPSS1	CLCN7
AGMAT	PLIN3
PDIA5	ELMOD3
GOT1	EIF6
VSIG4	YWHAB
OR5F1	CD38
CNN3	AXL
FAT1	TRAK1
EN2	UBALD1
TMEM201	PLXNC1
UQCC1	SCPEP1
CYP1B1	SELL
SLC25A5	GNL3L
FYCO1	NME1
TRIML2	E2F6
AOAH	GM2A
LGMN	OOEP
DNASE1L1	UQCRFS1
LRRC56	SSU72
FAM102B	NELFE
AC011498.4	NFKBIB
PGM2	TCF24
MAST4	C12orf60
SOX9	LSG1
BTBD16	AARS1
TMEM45A	CNOT1
CPA1	SMIM29
ACOT7	TNFSF13
STAB1	FAM78A
LUM	DECR2
CMBL	YY2
CTSC	CHMP1A
ATP1A2	TOR4A
NRP2	PAGE2
LONRF2	ATG4A
UBE2G1	PTPA
MAP3K7CL	FBXO33
MUC20	MSANTD3
SDC2	MTCH2
TUBA1A	NID2
EPHX4	ATP6V0D1
GRHL3	STARD3NL
LDAH	CDK9
HIF3A	NTAN1
FAM204A	CFAP77
GALP	MROH1
SYNC	GALM
LINGO1	MRPS24
MAFB	CCR2
FBP2	B3GNT7
PKP1	ECE2
SBK1	PFDN6
CLDN23	KCNK9
CKAP4	TMEM127
RNF144B	STX4
PTP4A3	WDR53
MYO1D	KHDRBS1
AC093884.1	SCAP
AKR1B15	ZNF32
ELOVL5	ZNF280A
NANS	UTP18
KDELR3	LYPLA2
MAML2	FADD
TPST1	TSKS
FRMD6	XPNPEP3
TUBA1B	CCDC28B
AC093899.2	MRPL28
FAM57A	ARPIN-AP3S2
UGDH	MEST
TAL2	CCDC152
C15orf61	YARS2
ADAMTS2	ANKRD9
ITGA10	ZNF804A
ENAM	AP5Z1
F8	SUB1
LPIN1	PRF1
HACD3	GMIP
CXorf21	AGAP3
PLA2G4A	SH3GLB1
CALR	SEMA6B
RFX8	HDGFL3
ELOVL6	HSD17B1
BACH2	TBC1D7
CIZ1	PDXP
KLHL6	PGD
TIAF1	PTPMT1
CSF2RA	ASIP
SQLE	YJU2
CARD9	GLS2
UNC5C	TOR3A
TBXAS1	PEBP1
BATF	XAGE1B
SELPLG	SLC49A3
KLHL21	ITGAM
KCTD8	ADAMTS16
BCL6	SIRT6
NEK6	CRTAM
SHROOM2	GAGE1
VAV2	KRBA2
LRRFIP2	TAX1BP1
DTNA	NEK7
ARMC9	ERAL1
TBX10	KARS1
PTPN13	TUNAR
CSF3	PRODH2
VCAN	PPP4R1
DHRS7	DCANP1
ACTC1	USP8
ARX	ABTB2
FYB1	DHX16
IER5L	KLHL42
SGMS2	RPN2
MSTN	FP565260.2
PHEX	KIF13A
HOXD9	SLC35F4
SLC16A12	ZNF727
ZNF579	PDZD11
ITGB1BP2	SNX3
FRRS1	GRAP2
RMDN2	DHX9
IKBIP	MIDN
POGLUT3	GCG
SERINC5	ARHGAP25
PLD5	CHMP6
RNASE6	STIMATE
AC020909.1	CTAG2
HIST1H3A	ATP6V0E1
SLC22A8	G6PC3
BCAT1	PCED1B
FCGR2C	RAD54L
DOCK10	DDT
PEBP4	AMIGO2
EML4	AMPH
RYR3	SLC35A3
FSCN1	TIGAR
RNPC3	SYTL5
PM20D2	CLDN1
L3MBTL1	DDX20
PDLIM4	HS2ST1
POGLUT2	MAGEA10
CEMIP2	NQO2
DSC2	KCNA3
ITGAL	ACOT13
PRR30	THRB
FCGR1A	VASH1
DPF3	SLC25A1
ALDH3B1	EGFR
PNPLA6	DYNLRB1
IL25	RNLS
PGM3	PARP10
TGFB1	ZNF112
PLEK	RNF130
AC004076.1	ARHGAP1
LRRC1	TAP2
FOLR2	GRPEL1
SLCO2B1	ZNF831
DDIT4L	BABAM1
MTHFD1L	PPP2R2B
EIF4E2	GTF2B
CD300LG	DHRS7B
AC027237.1	EPHA3
CA3	HS3ST4
ADAP2	EFCAB10
FHDC1	MAST3
SLC7A3	ATP6AP1
TBX2	COG4
ANKRD10	AFAP1
KCNJ12	SRA1
STK17B	S100A6
PPP1R27	CACTIN
TMOD1	CNP
PARPBP	F2R
IRF8	FPGS
HDAC4	PCDHGA7
DPY19L2	DCP1A
SIGLEC7	TMEM160
C19orf18	CD274
MTLN	EIF2B2
ASB2	RASGRP4
GPD2	MYH10
TCEA3	TIMM10B
FMO2	NOMO1
PNKD	KIAA1522
USP6	EVI5
KCNK2	SMPD1
RUBCNL	REEP6
GLMP	ZKSCAN4
ADRB2	YIPF3
FKBP9	BNC1
TFEB	STAT5B
ATP1B3	PTPN12
NHSL1	NFIA
DAPK2	TULP3
ZFP69	SUPT16H
ENO1	UBE2E3
ASPHD2	TNFRSF21
SNN	SWI5
LGR5	SLC12A5
RIN3	BLOC1S4
CEACAM19	SCO1
PRTFDC1	TUBB4B
LRRTM4	PNMA1
SLC24A3	CNOT11
FANCI	H2BC3
NFE2L1	BTN2A2
SESN1	SOGA1
ABCA5	WDR1
IFI6	ADPGK
SLC7A6	DDX56
GALNT10	SLC16A5
UGP2	IGDCC4
WHRN	SEMA4F
ARSJ	TRMT1L
TIAM1	PLXDC1
RAB17	HCRTR2
EHBP1L1	RAB3GAP1
SMCO4	TAF13
H2BFM	KLRC4-KLRK1
MMP11	ABHD14A
P2RX6	TNFSF10
AKTIP	KDM8
FBXO32	PI4K2B
ESRRB	MAP2K5
NPC2	UPRT
PDHA2	STRADA
MESP2	AMFR
GPLD1	FAM32A
SLC44A3	LARS2
PTPN22	EFHC2
DAB2	RNF149
MRC1	MVP
COL16A1	POLR3H
COL19A1	PRAF2
VGLL4	VMA21
LAIR1	ZNF230
APOBEC3C	TMBIM4
GNGT2	MRPL4
PDK3	CDC42SE2
AC003665.1	EIF2AK4
SGO2	MRPL37
BMP2K	FP565260.6
TMEM263	OPN1SW
COL1A2	GNG12
ITGA4	FAR2
GRK3	LIMK1
TMEM200A	BTN3A3
RPP25	RNF182
FAM153A	STPG4
DAP	BLVRA
KCNC1	APOE
LIPJ	ARL6IP1
C15orf39	CMC2
RIBC2	HSCB
CTSZ	ZNF326
ATP6V1FNB	EGFLAM
IRX1	CACNA2D4
TLR7	TMPRSS6
ADSL	CYBA
CCNB3	ALDH1A1
GABARAPL1	PODNL1
NCKAP5	ECI2
TIMP1	MED21
ALDH8A1	ARHGAP28
ATP1B1	ZNF823
P2RX4	PPIL2
ZCCHC2	TMED2
CYP2S1	PHLDA3
SLC16A10	TUBD1
TNFAIP8L2	FCRLB
OPRL1	CINP
BRCA2	TOPAZ1
KDELR2	RAC1
CGAS	CT47A12
RPS6KL1	ACSL5
VN1R1	CDC25B
SLAMF6	GRIN3A
SPAM1	CHRNA4
STAP1	TNNI3K
ZNF706	APEX2
IRF5	EDEM3
C5AR2	UBXN11
CABLES1	HLA-F
HSPB3	BACE2
BEND6	ILRUN
LRRC14B	COG7
GJA1	CKLF-CMTM1
ADSSL1	CD164
PTPRJ	CD3D
KCNJ5	PRRC1
BCHE	ZNF224
SCGB1D2	CSRP2
HACD1	ATXN1L
PRPS2	SLC7A8
RAB38	PARVA
ORAI3	ZSCAN5A
TLR2	RNF40
ADAM12	TAMM41
SMAD7	PDCD7
CD163	AK5
CCNQ	PSKH1
S100A3	ZNF697
PIMREG	NIBAN1
ALPK2	PEX13
CEP85	DDX19B
KBTBD13	TBC1D19
SNTA1	ILF2
C5orf34	MYO9B
LSMEM1	GLP2R
CCND1	TSC22D4
SIX4	SLC35E3
FBXW10	PLA2G12A
ZBTB7C	SAMD9
GRIP2	FAM222A
KLHL38	Z82206.1
SLC35G1	GAL3ST4
TOP2A	MED15
COL6A3	RBCK1
CSF1	MTERF1
MEX3B	HRH1
ZC3HAV1L	DCAF11
CFLAR
CDC45
RRAGD
MYH3
JMJD6
NTSR2
CCSER2
FAM47E-STBD1
PTPN7
CSF1R
GPR183
AC005702.1
OLFML3
C1QTNF6
GBA
NIPAL1
UAP1L1
OSBPL10
AC124312.1
CDYL2
AKAP6
FSIP1
MYL3
ABCC8
AC011462.1
MYH8
MAP1B
CENPW
CFAP61
SCG5
TBC1D8B
BEND7
TMEM229A
FAM20A
CASS4
PREX1
PLA2G7
PAPSS2
NAT8L
BBS12
CLEC4M
MARCKS
GPR141
HILPDA
PSCA
SLA
DMTN
LOX
LRRC17
OLA1
FGD1
FAM49B
CDC7
HOXA4
KNL1
PRKN
PDGFD
GADL1
CCDC181
CCDC110
WLS
TNFRSF9
FKBP10
DNASE1L3
SSTR2
GSG1L
IP6K3
TMEM150A
PIK3R5
DCST1
BMPR1B
DLX5
PPM1J
CD200R1
FCGR3A
GBX1
RBM20
KCNJ16
SH2B2
MYOM1
PDLIM5
CCDC17
AC080038.1
ATP8B2
LRRC18
CAMK2A
CBFA2T3
SUSD5
SLC20A2
PRXL2B
RUNX2
JDP2
GRK4
MERTK
C8orf48
ENTPD7
PAIP2B
NLRC4
CREB3L1
ERBB3
CEP55
XK
S100A10
GPD1
NPL
HIST1H3B
PIP5KL1
CCDC192
CHRNA1
MT1X
CENPF
SERPINC1
CYP19A1
RACGAP1
RGL1
CD84
GNA15
ITGAD
ADAM28
C4orf54
ODF2L
NR2F1
PLA2R1
AMPD3
ZWINT
MS4A4A
TYMS
ASNS
SPA17
LGI2
STARD4
HS3ST2
AC135050.2
TNC
SGCA
MDFI
PTCHD1
CALML6
SHTN1
SNAI1
CDC6
GPR176
ACRBP
KLF15
ART1
IGSF6
RHOBTB1
SCAND1
PRDM1
AGRN
HTRA1
HIGD1B
CDCA3
HHIPL1
SAA1
ESCO2
CMTM1
SNAP25
CKAP2L
PDK4
EXT1
LGALS4
NMU
FARP1
MAP10
SLC37A2
SIGLEC1
SLC22A3
PTGER2
ARHGAP36
PTP4A1
FNDC5
FKBP11
PRSS35
BUB1B-PAK6
FAAP100
RARG
MAPK4
HECW2
ERBB4
SNX10
FAM72A
CYP27C1
SLC39A10
WNK3
MELK
PLN
AIFM2
AGPAT4
PASK
MMP19
CAP2
SLC38A3
HIST1H2AG
PNPLA3
DLX6
SLFN12L
HHIPL2
KIF6
TMSB15B
TENM4
AARS2
MGAT5
ADCY2
SFTA2
CHRNA10
TRHDE
COL11A1
BEX2
KLHDC9
ASB14
SMKR1
NME8
SLAMF8
MYMK
CCDC88A
HPN
HSD17B14
RAB40B
KCNJ2
RRM2
LAD1
NUF2
TRIM59
IGSF3
SMAD6
COL1A1
TPD52L1
AMOTL1
KIF4A
LCN8
TRANK1
FSTL1
CDCA4
BFSP1
COL24A1
ENPP2
GPR142
NHS
PCDHB7
GLT8D2
SMCO1
PPFIA4
PPARGC1A
CCNB2
TMIGD3
MARCKSL1
GPX8
FGF13
AIM2
RSPH10B
GREB1L
ABCA10
CA4
NLRP2B
FAM81A
FKBP14
RAB39A
SH3KBP1
TMEM215
AC091057.6
MNS1
CCDC170
PRIM2
MYBL2
ANLN
HTR2B
AC005324.3
LY75-CD302
APOD
FKBP7
ESR1
CD28
OXCT1
STK33
STK26
MEX3A
MCOLN2
UBE2C
PRODH
PKNOX2
TRAC
GSC
KLRB1
PRSS50
LAMP5
CD48
FMN1
SLC46A1
AC026316.4
CYTL1
CLEC5A
CEP295NL
GLDN
FAM72D
SYT7
ANXA3
PLIN4
SIGLEC14
EPCAM
P3H2
IGHV6-1
TP53I11
CHEK1
GPNMB
C1QA
SEC14L2
COQ10A
TOB1
FOXM1
TAFA3
SRPRB
ZNF474
MAL
PARVB
BORA
RPRML
ECPAS
AC099850.2
C2CD4C
RPS6KA6
AQP4
SIGLEC5
KMO
HSPB6
DLGAP5
VAV3
PSAT1
ASB18
ALDH3A1
GXYLT2
C11orf45
FAM13C
DAAM2
SLC2A5
TLR6
SIGLEC12
PRR5L
NKX3-2
CARD11
SPIN4
CRABP2
FHAD1
ALCAM
LILRB5
SAPCD2
ADAMTS6
MKI67
GALNT3
SNCA
IFNLR1
TBX1
SPC25
GMPPA
SLC38A4
DNAJC16
CFAP58
DKK 4.00
FAM83D
NDC80
CLEC7A
EXO1
TAGAP
QPCT
SOX6
GSG1
ITGB8
BUB1
DKK 3.00
OR9A4
ACSL1
ADPRHL1
TLR8
LAMA2
HHATL
HIST1H2BM
MET
CD96
EGFL6
RASSF10
AC244197.3
FRMD3
RELL2
PCDH18
TRAV39
SAA2
ECT2
RNASE2
ITGA2
NEFH
IGSF9B
ITGAX
BSG
CERCAM
MAPK13
CLVS2
RIPOR3
CTSH
NECTIN1
RXRG
FAM155A
HIST1H2BB
PHKA1
C5orf49
HELLS
PRDM6
CD80
AC009779.3
SPEG
ID3
CLECL1
ZFPM2
SNAI2
LPAR1
ATAD2
AMY1B
TCF7
STON1-GTF2A1L
THBS2
PAQR8
CDKL2
SLC39A11
DYNC1I1
KCNE4
DDO
HJURP
F2
FAM162B
RAB27B
CFAP54
NOL4L
GCNT1
DMRT1
KIF11
CCL4
ARSI
GALNT14
HIST1H2AI
COL8A1
PRND
GPR84
EQTN
APLP1
ZBTB16
C17orf98
PLPPR4
RBBP8
CCN4
ASPM
AC015688.4
ATOH8
ACADL
ZDBF2
KIF20A
CD163L1
AMY2A
PLAUR
KIF15
ASGR2
CENPI
DTL
POLE2
GRB14
SGO1
CACNB4
CFAP126
CALHM6
GLB1L
INF2
PCDH7
OR1E1
CARD16
CD83
PDLIM3
SLC22A15
ADGRL2
COL28A1
ELMOD1
SP140
HIST2H2AB
LAMA4
RET
SELENOW
PHLDA2
KIF14
CCNA2
AKR1B10
MYH6
ATOX1
KIFC1
ADH1C
RAB9B
GOLGA6D
ANKS1B
PLA2G4F
PRR11
NGF
STEAP1
SPATS1
ERMN
IDH2
RUNX1
SLIT2
SAA4
MINAR1
SPINDOC
WNT9A
IGSF21
CDK1
CACNA1D
CCDC69
GPR62
SIGLEC10
GTSE1
FAM151B
ADRA2B
SIGLEC8
COL12A1
OAS2
INPP5J
CARMIL1
LRRC39
UBE2I
NUP62CL
ST8SIA2
FOXP2
TCEAL9
PCDHB16
SPAG5
SORBS1
PTN
MT1F
PERM1
NEIL3
ZNF106
EPSTI1
MAGI2
PDIA4
TRPC4
SLC4A9
MXRA5
ENPP5
DDX3X
ADORA2B
SAA2-SAA4
IQCD
CCDC189
TMPRSS2
BTG2
VNN 1.00
RIPOR2
NBEA
ABCA8
UTP23
PTGES
SLAMF7
KPNA2
GPR157
MTUS1
IL7R
RAB42
NPTX1
PRR5
SPOCD1
DACT1
OSCAR
KLHL32
SPI1
UHRF1
CYSLTR1
AC131160.1
POSTN
NAP1L3
IL1RN
TBC1D30
CDH22
ZNF883
PTGIS
HIVEP3
SLAMF1
FBXL2
PPP1R3C
MAL2
OIP5
CENPE
ECHDC2
NR0B2
OMD
BRIP1
NCAPH
CCDC65
AC092329.3
WASHC1
MPV17L
LAYN
MMP1
PSD2
SLC22A18AS
ACP5
AC068831.7
LRIG1
LRRC7
FAM171B
NRG2
MAP6D1
RAC2
VASH2
ADAM23
CDCA8
QRFPR
BLM
RHBDL2
ADH1A
NDUFV3
ADH1B
HUNK
POC1A
TMEM229B
FAM160A1
HSPB2
TMSB15A
STMN1
TRIM14
FABP3
WDR76
SATB2
MEIS2
ASB11
COX6B2
PALMD
CACNA2D2
ALDH4A1
HSPB2-C11orf52
VLDLR
FTCD
TCF19
TTLL7
INHBA
AEBP1
ERCC6L
SLC13A3
EYA2
EPHA2
KCNA5
TTC9
ADAMTS4
TMEM25
CHRM3
BUB1B
TMED6
VCAM1
OSBPL1A
CR1L
CYP3A7
RANBP3L
CLIP4
SLC35F2
FBLN7
RORA
WNT4
GYG2
PSTPIP1
ARL4D
FRMD7
DLX4
SUCNR1
PSRC1
GABRD
ULBP2
P2RX7
TPO
IGHV1-18
CCL17
CDH24
PAX3
TDO2
CD200
TLCD1
RGS1
FAM83H
LIPC
SCARA3
DIAPH3
INSC
SMIM36
ABCC3
PLEK2
SLC19A2
ADGRE1
CENPL
LAMP3
RGS10
OR1E2
DLX2
SH3GL2
BIN2
FOLH1
DEF6
PIF1
ALPL
PBK
PTGFR
NEGR1
CDCA2
TIAM2
DEPDC1B
NTNG1
OR10V1
CLDN25
KIAA1549L
TNFRSF11A
EYA4
IQCA1
44816
FOXO1
ADORA3
KY
PMCH
HOOK1
ANO3
HAPLN1
IL26
FAM111B
DOCK2
SCIN
KIF18A
DNAJC22
SMARCD3
NDP
ULBP1
SEMA5A
HELB
CTHRC1
GRTP1
NECTIN4
ITK
SERPINE2
STC2
FPGT-TNNI3K
ESPL1
PLK1
AURKB
SLC9B2
SMOX
POLQ
MRPL40
SERPINE1
AC013470.2
PRDX2
CCNB1
PPM1E
COL10A1
RETREG1
SPP1
MORC3
PRG2
APLN
KIF2C
WDHD1
NMS
CLEC4A
TENM2
CD36
CCL28
HIST1H1T
PAQR9
FGL1
SLC25A26
UBE2QL1
KRT17
AFF2
SPC24
COL26A1
RSPO2
RIMBP3
TNFRSF19
UPB1
FAM107A
AL592490.1
FAM163A
CDH2
CENPA
PTX3
ZNF618
CES4A
ARHGEF19
GEM
CENPM
CDCP1
MRPL23
TRGV5
C9orf92
WDR63
ZNF213
EXPH5
FAM133A
IGF2BP1
FCGBP
RNF167
CDX1
SPX
ANKRD45
CDT1
PPEF1
MMP16
RCOR2
PCLAF
MIR1915HG
GALNT6
CCL3L1
NOSTRIN
ZNF385B
SPACA3
CCL20
GAS2
HMCN2
RAB7B
ABCB1
ERFE
STARD6
BIRC5
AC104581.2
CCL8
LHX2
CCDC197
AC068234.1
CLCF1
GINS4
ANPEP
IGSF10
FAM180A
SAMD5
SLC36A2
MATN2
ARG1
SKA1
ZNF853
SLC2A12
PGM5
ZNF469
TMEM26
JAKMIP2
CENPO
KCNS1
PROX2
SHCBP1
NNAT
DPEP1
EVA1A
RNFT2
MELTF
VEGFD
SFN
CXCL2
RFLNB
NAP1L2
SFRP4
LRRC15
MAP1LC3B
KIF21A
WFDC1
ST14
APOC4-APOC2
THBS1
GINS1
ARNT2
MEGF10
ARHGAP11A
TSPAN11
HSFX3
TNN
SLC7A11
STIL
DTX4
INMT
DNAH11
TMEM91
DAPL1
CRY2
DDIAS
NUDT10
GPR158
GRIN2A
F10
GRB7
RAB33A
CD8A
TIMD4
NEK10
CENPN
IL12RB2
FST
COL6A6
CDCA5
SLC9A7
HSF2BP
LMOD1
NOVA1
TPX2
OGN
ITLN1
CNTN4
SLC51A
B4GALNT3
TRAV29DV5
CTXND1
CENPV
NR1D1
USP53
DACH1
LRGUK
COL8A2
MEPE
MAGED4B
SFRP5
WNK2
THRSP
CA14
ABCG2
GPX3
LRRC3B
SALL4
HSD11B1
AL139260.3
PTPRU
HEPH
SNX31
ATRNL1
TTK
CHST6
MS4A7
ABCC6
ITGA7
NCAPG
CLCN4
E2F2
AF241726.2
E2F7
HYAL4
ABCA6
PI15
F5
WDR72
UNC5B
CEMIP
MKX
TM4SF19
DNAH14
ITGB3
AC020613.1
MCTP2
CCNE1
AL031777.3
SDK2
SIGLEC15
PLCXD3
MT2A
WNT5B
CKS2
MAD2L1
ST6GALNAC1
BMP8A
CCNE2
MYLK4
KIAA1755
CXCL9
PROX1
BMP7
SLITRK4
HIST1H2BF
GRP
UGT3A1
DCSTAMP
TSPAN7
PKDCC
HHIP
MCM10
PMAIP1
RNF151
GABRB2
PPL
PPFIA3
BPI
PPM1H
CA8
NREP
SIX6
RUNX3
GPR82
TRARG1
RSPO4
SHC3
BAALC
SOST
TENT5C
ANKRD22
G0S2
KRT80
GSTA3
DCT
